# Supplementary material for: Determinants of the happiness of adolescents: A leisure perspective
Source: PLoS One. 2024 Apr 9;19(4):e0301843. doi: 10.1371/journal.pone.0301843 (PMC11003699; doi:10.1371/journal.pone.0301843)
Supplement: S1 File — (XLSX) [file pone.0301843.s001.xlsx]

## Sheet: NLAS_2019_Raw Data
pid	q1_A	q1_A_m2	q1_A_m3	q1_A_m4	q1_A_m5	q1_A_m6	q1_A_m7	q1_A_m8	q1_A_m9	q1_B	q1_B_m2	q1_B_m3	q1_B_m4	q1_B_m5	q1_B_m6	q1_B_m7	q1_B_m8	q1_C	q1_C_m2	q1_C_m3	q1_C_m4	q1_C_m5	q1_D	q1_D_m2	q1_D_m3	q1_D_m4	q1_D_m5	q1_D_m6	q1_D_m7	q1_D_m8	q1_D_m9	q1_D_m10	q1_D_m11	q1_D_m12	q1_D_m13	q1_D_m14	q1_D_m15	q1_D_m16	q1_D_m17	q1_D_m18	q1_D_m19	q1_E	q1_E_m2	q1_E_m3	q1_E_m4	q1_E_m5	q1_E_m6	q1_E_m7	q1_E_m8
20	1	2	5	7						99								16	17				20	25	27																	38	39	40	42	44	46	47	48
21	1	2	7							99								99					29																			40	41
23	99									15								17					22	24	32																	42	47
25	7									99								99					31																			48
33	1	3	7	8						99								17					30	33																		42	46
34	7									99								99					24	26	27	36																38	40	41	44	46	48
37	7									99								17					20																			44
48	7									99								17					29																			46	47	48
51	99									99								99					99																			99
52	99									99								99					99																			39	40	44	45	47
53	99									99								17					99																			39	47
56	99									99								99					99																			42
58	7									99								99					99																			99
60	7									99								17					20																			99
62	5	7	8							99								16	17				20	21	31																	38	41	44	47	48
68	99									99								99					99																			39
69	99									99								99					99																			99
72	99									99								99					99																			43	47
73	99									99								17					99																			40	41	44
74	99									99								99					99																			40	41	44
77	7									11	14							99					99																			46	47
79	99									14								17					99																			41	43	44
81	99									99								99					99																			40	41	44
82	1	2	4	5	7					14	15							16	17	19			20	21	23	25	30	31														40	41	43	46	47	48
84	7									14								16					20	29																		41	46	47
87	99									99								99					31																			99
90	7									99								99					99																			39	47	48
91	1	7								14								17					20																			40	41	44
95	5	7								14								16	17				20	21	22	23	24	29														43	47
97	99									99								17					99																			39	43	47
98	7									99								17					99																			39	47
100	7									99								99					99																			47
102	99									99								16	17				23	27	29	33	34															99
104	7									99								17					23																			41	44
108	7									99								17					99																			42	44
110	6	7								14								99					99																			42	43	46	47
112	7									99								17					20																			99
117	99									99								99					99																			99
119	99									11	13							17					22	31	34																	40	41	44
123	99									99								99					99																			39	48
125	99									99								99					99																			40	41	44
126	99									99								17					99																			47
130	7									99								17					99																			46	47
133	99									99								16					99																			43	46	47	48
135	7									99								17	19				99																			40	41	44
138	7									14								17	19				22	23	31																	43	46
144	5	7								99								17					23	24	27																	38	39	41	42	43	44	45	46
148	7									99								17					22																			46	48
151	99									14								99					99																			39	40	44	47	48
154	2	7								14								16	17				22																			38	39	41	46	47	48
155	99									14								17					31																			40	44
157	7									99								17					20																			46
159	7									99								17					34																			41	44
161	7									99								17					99																			47
163	7									14								16	17				22																			40	47
165	7									99								99					99																			99
167	99									99								99					99																			99
169	7									99								99					20	31																		38	39	42	43	47	48
173	99									99								17					99																			47
178	7									99								99					31																			41	43
180	7									99								17					99																			99
185	1	2	7							14	15							19					23	25	30	31																38	39	40	41	42	43	44	46
188	1	2	7							11								99					32																			38	42	43	44	45	47
190	99									99								17					99																			39	42	47
195	7									99								17					31																			38	39	42	43	45	47
196	2	7								99								16	17	19			20	22	24																	38	39	40	41	43	44	46	47
201	99									14								17					31																			40	44
202	7									99								99					99																			40	47
206	7									99								99					99																			48
208	7									11								17					20	26																		41
211	2	7								11	14							99					99																			40	41	46	47	48
213	7									14								99					34	35																		38	39	40	41	44	46	47	48
214	2	6	7							99								17					99																			44	47
216	7									99								99					25	27	29	30																42	46
218	99									14								17					99																			41	43	44	46	47
220	7									99								16	17				99																			99
224	7									12								99					99																			40	41	44
226	99									99								17					32																			40	41	44
229	7									99								99					99																			99
231	99									99								17					99																			40	41	44
233	7									99								99					35																			47
235	99									12								99					99																			39	40	44
236	99									99								17					99																			39	42
238	99									99								99					99																			38	47
240	99									99								17					24																			39	42	47
242	7									99								17	18				33																			41	47
243	7									99								99					31																			41
246	7									99								17					99																			44
249	99									99								99					99																			47
254	7									99								17					99																			39	42	43	44	45	47
256	7									99								17					32																			41
258	7									99								99					99																			99
260	99									12								99					30	32																		99
262	99									99								99					30																			99
264	99									12	14							99					30																			40	41	44
265	5	7	8							99								16	17				23	29	30																	42	43	46	48
269	99									12								99					99																			43
271	99									99								99					99																			40	41	44
272	99									99								17					99																			99
275	99									99								17					99																			42	47
276	99									99								99					99																			39	43
281	1	2								10	11	12	14					17					20	24	29	31	32															48
283	7									10	14							17					23																			42	47
285	99									99								99					99																			38	39	43	44	45	47
287	99									14								17					31																			40	44
288	99									99								17					99																			99
290	7									99								17					99																			39	47
292	7									99								17					29																			44
294	99									99								17					99																			39	47
297	7									99								99					99																			99
299	7									99								17					99																			99
302	7									10	14							99					99																			43	47
305	7									99								99					99																			43	46	47
309	99									99								99					99																			99
311	7									99								99					20																			99
315	7									99								99					99																			99
317	3									99								17					20	25	29	31	35															43	44
318	99									12								17					31																			42	47
321	99									99								99					99																			99
322	99									99								99					99																			99
323	99									99								99					99																			99
329	7									99								99					99																			99
330	99									99								17					29	31																		39
332	1	2	5	7						99								17					31																			38	39	43	46	47	48
334	7									99								17					29	31																		39	47
338	4									99								99					99																			44	47	48
340	1	3	7	8						99								16	17	18			20	22	24	29	32															39	44	45	46	48
345	7									99								16					99																			42	47
349	7									15								19					23	30																		43	44
351	1	2	7							99								99					99																			38	39	48
355	7									99								16					23	31																		38	47
358	7									99								17					99																			39
359	7									99								99					29																			99
361	7									99								17					34																			43	46	48
363	7									11								99					99																			40	41	44
364	7									99								16					99																			40	41	44
367	7	8								99								16	17				30	31																		38	40	41	46	47	48
370	7									99								16	17				26																			99
372	7									99								99					30																			38	39	41	46
373	7	8								99								17					99																			39	40	41	42	43	47	48
375	99									99								99					99																			47
376	2	7								99								16					22																			38	42	43	44	46	47	48
379	99									99								99					99																			40	41	44
380	7									99								17					31																			47
384	7									99								17					22	23																		38	41	44
387	5	7								99								17					20	22	23	32																38	43	46
391	7									99								16	17				29																			38	40	47	48
393	99									99								99					99																			43	47
395	99									99								99					99																			99
398	2	7								99								16					99																			40	41	47
400	6									99								17					99																			46	47
404	7									99								17					99																			99
406	99									99								99					99																			43
407	99									99								17					99																			99
408	1	3	7							9	12	14						16	17				22	23	31																	38	39	42	44	45	46	48
410	1	3	5	7						14								17					23	29	32																	43	46	48
411	7									14								17					20																			44	48
415	99									99								99					99																			47
416	7									99								99					30																			39	47
420	99									99								17					99																			39	47	48
422	7									99								99					99																			39	44
424	7	8								9	14							16	17				20																			38	44	47
427	99									99								99					99																			40	41	44
431	7									99								17					23																			39	43	47
433	7									9	14							19					23																			44	47
436	7	8								14								16	17				22																			41	42	46	48
439	5	7								99								19					23																			42	48
440	7									99								17					99																			39	42	47
443	7									14								16					22	23																		99
447	7									99								19					29	33																		44	48
449	99									99								17					99																			39
451	7									99								99					99																			39	40	41	44	47	48
452	7									99								17					31																			39	47
454	99									99								99					99																			99
456	99									14								17					31																			40	44
457	99									15								17					20																			99
459	1	5	7	8						99								99					99																			38	39	42
461	7	8								14								99					22																			41	43	44	46	48
462	7									99								17					31																			43
464	7									99								99					29																			38	41	47
466	7									99								16	17				99																			39	43	46	47	48
468	1									99								19					99																			99
469	2									12								17					99																			38	39	44
473	1	7								13	14							16	17	19			20	22	23	33																40	41	42	46
474	7									99								17	19				99																			39	40	43	47
477	5									99								17					31	32																		39	40	43	44	46	47	48
479	1									99								99					99																			42	47
481	99									12								99					34																			38	39	44	47
484	7									99								17					24																			42	46	48
485	99									13								17					99																			47
489	1	7								99								16	17				20																			38	39	40	46	48
490	7									99								17					99																			47
496	7									12	14							19					33																			42
497	1	4	7							9	13	15						17					25	26																		38	41	44	46	47
500	7									99								99					99																			42	47
501	7									99								99					25																			39	44
505	7									99								17					23																			43	46
509	7									99								16	17				29	34																		42	47
511	99									14								17					31																			40	44
512	1	2	4							99								16					29																			42	44	46	47
514	7	8								99								17					99																			38	39	44
516	99									99								17					32																			38	39	44
518	1									99								17					31																			39	40
520	8									99								99					99																			39	44
524	5	7								99								16					29																			99
528	7									99								17					30																			38	39	42
531	7									99								99					99																			39	44
535	1	3	5	7						99								16					99																			38	39	40	42	46	48
536	99									99								99					99																			40	41	44
538	7									13	14							16					99																			41	48
543	7									14								17					29																			46	47
545	7									14								17					30																			41	44
549	1	5	7	8						14								17					29																			39	41	45	48
551	1	3	5	8						99								18	19				99																			38	44
553	99									99								17					99																			43	48
554	99									99								99					99																			39	42	44	47
556	7									99								99					31																			40	41	44
560	7									99								16	17				99																			47
563	7									99								99					99																			38	39	47
566	99									99								99					99																			38	39	44	47
568	99									99								17					23	25																		39	47	48
570	99									99								17					20	22	23																	39	40	48
572	7									99								99					99																			39	47
576	7									99								16					99																			41	42	45	46	47
577	6	8								99								16	17	18			27																			38	39	40	42	45	47
581	5	7	8							99								16	19				20	22	23																	99
582	7									14								16	17				22	29	35																	46	48
583	99									99								17					99																			39	47
586	7									14								99					99																			48
591	4	7								13	14							17					20	25																		44	47
593	99									99								99					99																			38	39	47
595	99									99								99					99																			39	47
599	7									12	14							18					23	33																		48
600	99									99								17					29	32																		39	47
601	7									99								17					31																			39	47	48
605	7									99								99					99																			38	47
606	7									99								99					99																			40	41	44
607	7									99								99					99																			46	47
609	7									99								17					35																			42	47
611	2	7								99								99					30																			38	42	47
613	99									14								16	17				22																			41	44
615	1	7								99								17					20	35																		41	47
617	99									99								17					31																			40	41	44
619	99									99								17					29																			40	41	44
621	99									99								99					32																			39
623	99									99								99					30																			39	43
626	7									14								17	19				32																			38	39	40	43
629	7									14								99					29																			38	39	40	44
631	7									14								17					99																			38	39	40	43
635	7									14								16	17				22																			38	39	40	48
636	7									99								99					99																			41	44
640	7									99								17					22	29																		41	47	48
642	99									99								99					99																			47
644	1	7								11								99					29																			38	39	47
647	99									99								99					99																			41	47
650	1	2	3	5	7					10	11	14						99					23																			38	39	42
653	99									99								99					99																			40	41	44
656	7									99								99					99																			42	44
660	99									99								99					99																			40	41	44
661	99									99								99					99																			99
665	7									99								17					25																			40	41	44
667	99									99								17					99																			99
668	5	7	8							14								16	17	19			22	23																		38	39	41	42	43	48
670	99									99								17					99																			48
671	99									99								99					29																			41
674	99									99								17					99																			99
675	1	2	3	4	7					9	10	14						99					25																			38	39	40	42	43	44	47	48
676	99									99								17					99																			41	47
678	99									99								17					99																			99
680	7									99								17					99																			99
683	99									99								99					99																			99
687	7									99								99					29																			38	39	41
689	7									99								99					99																			38	39	40	43	44
691	2	5	7							99								16	17				99																			38	39	44
692	4									99								17					31																			40	44	48
696	99									12								99					24	30																		38	39	44	48
697	99									99								99					31																			38	39	43
700	99									99								99					99																			99
701	7									99								17					99																			41	42	47
704	7									99								99					32																			99
705	7									99								16	17				29																			38	39	47
709	1	3	7							11	12	14						17	18				33																			38	39	48
710	7									99								17					99																			41
715	99									99								99					31																			39	41	47
716	99									99								99					99																			40	41	44
717	7									99								17					99																			41	47
723	7									99								99					99																			41	47
726	99									99								99					99																			47
728	99									99								17					31																			99
729	99									99								17					99																			40	41	44
730	7									99								99					25																			39	43
731	7									14								16					20	24	31	32																40	44	47	48
733	99									99								17					99																			42	43	44	45	46	47
735	7									99								99					99																			44	47
737	99									99								99					99																			40	41	44
740	99									99								17	18				99																			47
742	7									14								16	17	19			20	22	25	31	32															38	39	41	42	44	45	46	47
745	99									99								99					99																			99
746	2	5	7	8						99								99					21	29	31	32																38	39	40	43	44	48
752	7									99								17					20	24	25																	41	42	48
755	99									99								17					24	25																		41	42
759	7									99								99					20	25	29																	40	41	44
761	7									14								16	17				29	33																		39	43	47
764	7									12	15							16	17	19			20	22	23	24	29															99
770	7									14								99					29																			99
772	7									99								17					99																			38	44	48
776	2	7								99								99					99																			38	39	40	43	44	47
777	7									99								17					99																			38	39	42	44	48
780	2	7								10	14							99					30																			38	39	40	42	48
781	7									99								17					99																			38	39	40	44
783	3	7								99								16	17	18			99																			38	39	40	47	48
786	99									99								99					99																			38	39	47
787	99									99								99					31																			39	43	47
788	7									11								16	17				20	29																		38	39	40	43	45	46	47	48
791	1	5	7							99								17					29	30	31																	38	39	42	43	46	47	48
794	7									99								17					99																			47
795	7									99								16	17				23	32																		41	44	48
797	99									99								99					99																			40	41	44
799	99									13	15							99					99																			38	40	43	44
801	99									99								99					99																			99
802	99									99								99					99																			39	47
805	99									99								99					99																			40	41	44
808	7	8								11	14							17					31	32	35																	38	39	41	42	46	47	48
812	99									99								99					99																			99
814	99									99								99					25																			38	39	40	44	47
815	99									99								17					22	23																		40	41	44
816	99									99								99					99																			40	41	44
818	99									99								99					99																			38	39	40	42	43	44	45	47
819	99									99								99					99																			38	39	40	47
821	99									12								17					31																			39	43	44	45	47
823	99									99								17					20	23	32	35																40	41	44
825	1	2	4	7						99								17					20	32																		38	39	40	43	46	47	48
828	7									99								99					99																			47
830	7									12								99					24	35																		39	44	48
836	7									99								99					31																			39	44
837	7									99								99					99																			41	47
840	99									99								17					99																			99
842	99									99								99					99																			99
844	7									14								17					29																			38	39	40	43	48
847	99									99								17					32																			39	43
849	99									99								17					24																			39	42
851	3									12								17					24																			39	43	47
853	4									99								17					24																			38	39	40	48
855	99									99								17					99																			99
856	99									12								17					30	31																		39	42	43	44	45	47
857	7									11								17					24	29																		38	39	41	48
859	99									99								99					99																			43
860	99									99								16					29	30	35																	40	41
866	7									14								19					25	31																		38	39	40	41	48
868	2	7								12								17					99																			38	39	42	44	46	48
869	99									99								99					99																			39	43
871	7									99								99					99																			99
873	99									14								17					99																			43	44	45	47
877	7									99								17					31																			44
880	2	7								14								17					22	24	29																	39	48
882	99									99								17					99																			99
884	99									99								99					99																			40	41	44
886	99									99								99					99																			99
887	99									99								17					99																			99
889	99									99								99					99																			40	41	44	46
890	99									99								17					20																			39	43	44	45	46	47
892	99									99								17					99																			99
894	7									99								17					99																			43	44	47
896	7									99								17					22																			43	44
897	1									11	14							17					99																			39	41
901	7									99								99					34																			39	41	44
903	7									14								99					99																			43	44	47
908	99									99								17					99																			39	47
912	99									99								17					99																			41	42	44	47	48
914	99									99								17					25	35																		39	42	48
916	5	7	8							99								99					25																			99
918	99									99								99					99																			39	44
919	99									13								17					99																			39	44	47
921	7									15								99					23																			40	42	48
922	7									99								17					23																			99
924	99									99								99					30																			40	41	44
927	99									14								16	17				35																			47
929	1	2	3	4	5	6	7	8		11	14							17					24	30																		38	39	42	43	47	48
931	1									14								99					23	32																		41	43	44	46	47	48
934	99									99								17	18				25																			38	39	45	46
936	7									11	14							16					99																			43
939	99									99								99					99																			99
940	2	7								14								17					20	22	27	35																43	44	46
943	7									99								99					99																			40	41	44
945	7									99								99					99																			48
950	7									99								17					20	23																		38	39	43	46
951	7									99								16	17				23																			47
954	1	7								12	14							17					23	31	32																	38	40	43	46	47	48
957	99									99								99					99																			47
958	99									99								99					99																			47
960	7									11								17					99																			47
966	7									99								99					20																			38	44
971	99									14								17					31																			40	44
972	5	7								11	14							16					20																			43	47
974	99									99								17					99																			47
977	99									99								17					28	29	30																	38	39	40	41	43	44	47	48
980	99									99								17					99																			38	39	47
983	7									99								99					99																			39	43	47	48
985	99									99								17					99																			39	47
987	2	7								99								19					31																			38	43	46
991	7									99								16	17				22																			38	42	47
994	7									99								17					99																			38	39	40	43	44	47	48
997	99									99								17					99																			39	44	47
1000	7									99								16	17				20	25																		39	43	44	46	48
1002	99									99								17					31																			39	43	44
1003	5									14								16	17				22																			42	44
1006	7									99								17					99																			39	44	47
1007	99									14								16	17				22																			40	47
1008	99									99								99					99																			47
1010	99									14								16	17				22																			40	47
1011	99									12	14							16	17				31	32																		40	44
1013	7									14								16	17				22																			46
1014	99									99								99					99																			38	39	44
1016	99									99								99					25																			99
1017	7									99								17					99																			41	44
1019	99									14								17					31																			40	44
1022	99									99								99					99																			38	47
1023	2	7								99								99					99																			38	39	40	43	44	47
1024	7									99								99					31																			41	44	47
1027	99									14								16	17				23	29																		46
1031	99									99								99					99																			39	43	44
1032	99									99								99					99																			43	44
1034	99									99								99					99																			39	43
1035	1	2	5	7						11	14							17					25	29																		38	42	47
1039	3	7								99								99					99																			38	39	44	45
1040	3									99								99					29	30																		99
1043	1	2	3	7						99								17					30	32																		38	39	43	45
1046	7									99								17	18				31																			99
1050	7									99								17					99																			40	41	44
1053	99									99								17					99																			39	47
1055	7									99								17					99																			42	44
1056	1	2								99								17					31	34																		43	47
1058	7									99								16	17				23	30																		38	39	40	41	42	43	44	47
1061	99									99								99					99																			44	47
1064	1	7								99								16					25	29	30																	38	39	40	47	48
1067	99									99								99					99																			99
1072	7									99								17					20																			41	44	45
1073	99									99								16					99																			99
1074	7									99								17	18	19			20	22																		41	46	47
1076	99									99								99					99																			99
1081	7									99								17					99																			47
1083	7									99								99					99																			99
1088	1	2	3	7						99								17					32																			39	43	47
1090	99									99								99					99																			99
1092	7									99								99					99																			39
1094	1	8								99								17					25																			38	39	43	44	45	46	47	48
1095	7									99								99					99																			44	47
1098	7									99								17					26																			99
1099	99									99								99					99																			39	47
1101	7									99								99					22	23	24	29																46	47	48
1104	99									99								17					32																			99
1106	8									99								17					24	25																		39	47
1108	99									99								99					99																			39	47
1109	7									99								99					31																			48
1113	7									99								17	19				99																			39	44
1116	7									99								17					25																			39	48
1118	99									99								17					99																			38	39	44	45
1120	7									99								99					99																			38	47
1122	2	7								99								17					99																			38	39
1124	7									99								19					20																			43
1128	99									99								99					99																			99
1131	99									99								99					30																			40	41	44
1132	1	7								99								17					27	33																		41	42	48
1134	5	7								99								99					99																			99
1138	7									99								16	17				27																			40	41	44
1144	7									99								17	18				29																			39	43	47
1146	1	2	4	5	7					9	14							99					23																			40	43	46	47	48
1147	99									99								99					31																			42	47
1149	99									12								99					29																			99
1150	7									99								99					31																			39	42	46	47	48
1153	99									99								99					99																			38	39	47	48
1154	99									99								17					24	32																		47	48
1155	7									99								17					25	35																		42	46	47	48
1156	7									99								16	17				24																			46	47
1158	99									99								99					99																			40	41	44
1161	7									99								99					99																			38	39	40	41	42	43	44
1165	7									99								17					99																			40	41	44
1166	99									99								99					99																			40	41	44
1168	99									99								17					32																			40	41	44
1170	7	8								11								17					99																			39	43
1172	99									99								17					29																			38	39	43	44	47	48
1173	7									12								17					99																			38	39	43
1175	99									99								99					99																			40	41	44
1177	7									99								17					99																			39	44	45	48
1178	7									12								16					23																			38	44	47
1181	1	2	3	5	7	8				15								16					25																			38	39	41	42	43	44	45	46
1185	7									99								18					31	32	33	35	37															39	43
1187	99									99								99					99																			48
1190	2	7	8							99								16					99																			39	42
1191	99									99								99					99																			40	41	44
1193	99									99								99					32																			38	47
1196	1	3	7	8						11	15							99					99																			39	43	46	48
1197	99									11								17					35																			48
1201	99									99								99					99																			99
1202	7									99								99					24	35																		47	48
1206	5	7								14								16	17				31	33																		41	42	43	46
1207	99									99								17					99																			38	39	42	47	48
1210	7									11	14							17					23	26	30	31																39	41	42	43	44	46	47	48
1211	99									99								99					99																			99
1213	3									99								99					99																			38	39	48
1215	7									14								16	17				99																			38	40	43	48
1218	99									99								16	17				99																			38	42	43	48
1219	7									99								17					20	22																		47	48
1221	99									99								99					30	31																		47
1223	99									99								99					99																			38	47
1227	99									15								17					29																			99
1230	99									99								17					31																			39	47
1231	2	7								99								16	17				20	22	23	31																38	43	47	48
1235	99									99								99					99																			38	39	43	45	47	48
1238	99									99								99					99																			99
1241	7									99								99					99																			38	39	41	42	43	44	45	47
1245	7									99								17	18				32																			43	44
1248	5	7								14								99					31	32																		42	46	47
1249	99									99								17					22	32																		47	48
1251	7									99								99					30																			47
1253	1	2								99								17					29																			38	39	43	46	47	48
1256	7									99								99					99																			99
1257	7									99								17					20																			99
1264	2	7								9	10	14						17					99																			99
1269	7									99								16	17				20	22	32																	99
1272	7									14								17	19				20	22	23	31																42	44
1274	7									99								99					99																			47
1275	99									99								17					99																			39	47
1279	7									99								99					99																			39	47
1280	7									99								99					99																			38	39	40	48
1283	5									99								99					30																			43	47
1284	99									99								99					31																			44	48
1289	8									10	11	12						99					22	23	26	28	31	32	33													39	47
1290	1	3	4	5	7					13								16	17				32																			38	40	41	42	43	47
1292	7									99								99					20																			38	39	42	48
1294	7									99								17					22	23	32																	43	44
1296	99									99								17					99																			40	47
1298	99									99								99					99																			99
1299	1	2	7	8						10	14							17	18				29	32	35																	38	39	40	41	42	43	44	46
1301	99									99								99					99																			40	41	44
1303	99									99								99					99																			39
1304	7									14								99					99																			41	48
1306	99									14								17					29																			38	39	42	44
1309	1	7								14								17	19				29																			41	42	43	48
1311	7									99								17	18				20	25	31	32																38	42	44	45	47	48
1315	99									99								99					24	34																		38	39	43	48
1319	7									99								17					99																			38	39	47	48
1323	7									99								17					29	31																		38	39	40	48
1324	1	7								99								17					31																			38	39	42	47	48
1326	7									99								99					31																			41	42
1328	7									99								99					30																			41	42	44	47	48
1330	7									99								99					30	31																		38	39	40
1332	7									99								17					20	32																		38	39	41	46	48
1337	7									99								17					29	31																		38	39	47	48
1339	1	2								9	10	14						99					35																			38	41	47	48
1343	99									99								17					99																			39	44
1344	7									99								16	17				20	29																		41	42
1347	7									99								17					99																			39	44
1348	7									9								17					99																			38	39	44
1350	7									14								17					22																			39	40	43	47
1352	99									99								17					99																			39	48
1354	7									99								17					99																			39	47
1358	7	8								12								17					23	24																		38	39	42	43	44	47	48
1361	99									99								17					31																			99
1363	99									99								99					99																			99
1365	99									14								17					31																			40	44
1369	7									99								16	17				20																			39	48
1370	7									14								17					99																			39	43	44	47
1374	7									99								99					99																			39	47
1377	7									99								17					32	35																		38	39	47
1381	7									99								17					99																			39	47
1385	5									15								17					20	22	25	29	31															41	43	46	47	48
1386	99									14								17					31																			40	44
1388	99									14								17					31																			40	44
1389	7									99								17					99																			38	39	47
1392	99									99								17					99																			99
1397	2	3	7							11	12	15						17					25	30	32	34																38	41	42	43	46
1401	7									99								17					30																			47	48
1402	2	7								99								17					99																			38	39	43	46	47
1404	7									99								17					20																			39	42	46	47	48
1406	7									99								17					23																			99
1410	99									99								99					99																			99
1413	7									99								17	19				20																			41	44	46	47	48
1416	99									99								99					32																			39	47
1418	99									99								17					20	22																		39	43	47
1419	99									99								99					99																			39	47
1423	1	7								14								17					99																			99
1426	3	7								10	14							99					99																			38	39	42	44	46	47	48
1428	99									99								99					29																			39	44
1429	7									99								99					99																			46	48
1431	7									99								17					30																			38	39	47	48
1434	1	3	5	7	8					11	12	14						16	17				20	22	23	24	25	26	27	29	31	37										38	39	40	41	42	43	44	45
1437	7									99								17					30	35																		38	39	46	47	48
1440	7									12	14							99					99																			38	42	46	47	48
1442	7	8								14								99					31																			39	46	48
1444	4	5	7	8						99								17					22	23	29																	38	39	42	48
1446	7									99								17					23																			99
1449	7									10	11	14						99					31	32																		38	39	43	46
1453	7									99								17					99																			39	41	42	43	44	48
1457	7									14								16	17				20	22	25	29	31	32														38	39	40	46
1458	7									14								99					31																			39	46	48
1463	7									99								17					99																			38	39	43	44
1465	99									99								99					25																			38	39	44
1466	7									14								99					31																			39	46
1468	7									14								99					27	31																		38	39	46
1470	99									99								99					99																			99
1472	7									14								99					99																			38	39	40	46	47
1475	7									14								16	17				99																			46
1480	1	2	3	4	6	7	8			9	10	14						16	17				23	29																		38	40	41	44	45	46	47	48
1484	1	7								99								17					30																			38	39	47
1488	7									99								99					23																			39
1490	1	2	4	7						99								99					26																			38	40	44	46
1491	7									99								17					99																			47
1496	5	7	8							99								17					20																			38	41	47	48
1498	7									99								17					20	31																		38	39	40	41	42	47	48
1502	99									99								99					99																			41	47
1506	7									99								17					29																			99
1507	7									99								17					29	30																		40	48
1512	99									99								99					99																			38	39	40	42	44	47
1513	7									99								17					99																			38	39	44	47
1514	7									99								17					20	23	31																	39	42	46	47	48
1517	7	8								99								16	17	18	19		20	23	33																	41	47	48
1518	99									14								17	19				23	31																		38	43	46	47	48
1520	99									99								99					99																			39	44	47
1522	7									99								17					25																			39	42	48
1524	4									12								16	17				99																			38	39	40	41	43	44	47	48
1528	7									12	14							17	19				27	30	31	32																38	39	47
1531	2	5	7	8						99								16	17	18	19		20	21	22	27	29															38	39	40	43	44	46	47	48
1533	99									9								17					99																			38	39	40	41	43	44	45	46
1534	8									14								17					22	29	35																	38	39	42	44	45	47	48
1538	7	8								15								99					23																			44	47	48
1540	1	5	7							99								17					31	32																		39	42	44	47	48
1541	4									99								17					31																			39	48
1544	4									12								16	17				99																			38	39	40	41	43	44	47	48
1545	99									99								99					99																			44	47
1548	99									99								99					99																			38	39	44	46	48
1549	99									99								99					99																			39	44	47
1550	99									99								99					99																			44	47
1553	7									99								17					99																			47
1555	99									99								17					99																			47	48
1557	99									99								99					99																			99
1559	99									99								17					99																			39	42	44	47
1561	99									14								17					31																			40	44
1563	99									99								99					99																			43	46	47
1564	7									99								17					24	35																		41
1566	99									99								17					99																			47
1568	7									99								17					24																			41
1571	7									99								99					31																			47
1573	7									99								17					99																			43
1575	5	7	8							99								16					23																			39	41	42	43	44	46	47
1578	7									99								17					99																			43	44
1579	7									99								99					32																			41	43	47	48
1582	7									99								99					99																			41	47
1584	99									99								99					99																			43	47
1585	1	2	7							99								17					99																			47
1589	7									99								99					25	30																		41	47
1590	99									99								17					99																			47
1592	7									99								17					99																			41	44
1595	99									99								99					99																			38	39	44
1597	7									11								17					20	26																		38	39	41
1601	99									99								99					99																			43
1603	99									99								17					99																			38	39	44	47
1604	7									99								99					25																			40	41
1607	7									99								17					99																			43	47
1609	99									99								99					99																			99
1611	2	7								99								99					29																			41	43	46
1615	99									99								99					99																			39	43	44	45	46	47
1616	99									99								16	17				31																			41	47
1618	1	7								99								19					23																			43	47
1623	7									99								99					99																			38	39	44
1624	99									99								99					99																			38	39	43	45	46	47
1625	7									99								17					20	22																		43	47
1627	1	2	7							14								16	17	18			20	22	23	24	29	31	32	35												38	39	40	41	43	44	46	47
1628	7									99								17					23																			99
1630	99									99								99					99																			39	43	45	46	47
1631	7									99								17					99																			41	47
1635	99									99								99					99																			40	41	44
1638	99									99								99					26																			99
1641	8									15								99					29	30																		39	41	44
1644	99									99								99					99																			38	39	43	44	45	46	47
1645	99									99								17					99																			38	39	43
1647	99									99								17					99																			99
1648	99									99								99					99																			99
1649	7									99								17	19				25	29																		42	44
1652	99									14								17					31	32																		40	44
1655	99									99								17					99																			39	43
1659	99									99								17					99																			99
1662	8									99								17					99																			42	44
1663	99									99								99					99																			41	42	47
1664	7	8								99								17					25																			41	46
1666	7									99								17					20																			38	39	42	43	44	45	46	47
1670	7									99								17					99																			42	44	45	46	47	48
1673	99									99								17					99																			38	39	43	44	45	46	47
1675	5	7								14								17					25	31																		38	39	41	42	43	44	46	47
1677	99									99								17					99																			38	39	43	44	47	48
1681	99									99								99					99																			40	41	44
1683	7									99								17					20																			42	43	44	45	46	47	48
1686	7									10	14							99					99																			41	47
1690	1	5	7							99								17					37																			42	47
1693	7									12	14							19					20	32																		47
1695	7									99								99					99																			99
1700	99									14								99					99																			38	39	40	44	47	48
1704	7									9								16					20	24																		41	44
1708	3	7								99								17					25	29	31																	38	39	40	42	43	46	47	48
1712	2	3	5	8						9	12	14						16	17				22	23	28	30	32															38	39	41
1714	1	2	5	6	7	8				14								99					25																			38	41	42	43	44	45	46
1717	99									99								99					99																			39	43
1718	2	3	4	7	8					10	14							17					25																			38	39	40	41	42	44	45	46
1722	7									14								99					99																			99
1723	7									99								17					99																			39	47
1725	1	7								99								99					99																			48
1728	3	5	7	8						99								16	17				31																			38	39	41	42	47	48
1729	7									12								17					31																			39	43	44	47
1732	7									99								17					99																			99
1733	7									99								17					99																			40	46	47
1737	7									99								99					25	31																		38	41
1738	99									99								99					99																			99
1740	99									99								17					99																			39	42	45	47
1741	7									99								99					99																			99
1743	7									99								17					99																			38	39	42	43
1747	7									99								17	18				99																			43	47
1752	7	8								99								99					99																			42
1755	99									99								16	17				99																			99
1756	7									99								17					99																			39	44
1758	99									99								99					99																			99
1759	99									99								17					31																			38	39	43
1763	99									99								99					99																			99
1764	99									99								99					23																			99
1766	99									99								99					99																			99
1767	7									99								17					23																			38	39	42	44
1769	99									14								17					31																			40	44
1770	7									99								17					20																			43	47	48
1774	99									99								99					99																			47
1775	1	2	7							13	14							19					25	29	32																	46	48
1777	7									14								17					31																			39	40
1779	7									99								17					25	35																		47
1783	99									99								99					32																			39	48
1785	99									99								99					31																			40	48
1786	99									99								99					31																			99
1788	1	7								99								17	18				27	33																		99
1792	7	8								14								16	17	19			20	22	23	25	26	27	29	30	31	32	37									42	45	46	47
1794	99									99								99					99																			99
1797	7									99								99					99																			38	47	48
1800	99									99								17					99																			40	41	44
1803	1	2	7							14								17					22																			99
1804	4	7								99								16					25																			44	47	48
1805	99									99								17					20	24																		39	40	47
1811	7	8								15								99					30																			42	43	47	48
1813	99									14								99					99																			39	47
1815	99									99								99					99																			39	42	48
1816	99									99								17					99																			40	41	44
1817	99									11	14							17					27	28	29	31	32	33	34													39	45	47	48
1822	99									14								99					99																			99
1824	99									99								17					99																			99
1826	1	2	4	7						9	10	11						16	17				23	29	30	34	35															38	39	40	41	42	44	45	46
1829	7									99								17	19				22	23	32																	99
1831	8									99								17					99																			39	43
1834	99									99								99					99																			47
1838	1	7								11	14							16	17	19			24	25	29	30	32															38	39	40	42	43	48
1842	99									11	12							99					99																			99
1843	7									14								17					20																			47
1844	7									99								17					20	22	24																	39	47	48
1848	7									99								17					99																			38	39	46	47
1851	7									99								99					99																			38	44	46	48
1853	99									99								99					99																			38	39	40	43	47
1854	99									14								17					99																			99
1855	1	2	3	4	5	7	8			9	10	11	14					16	17	18	19		25	29	32	34																38	39	40	42	43	44	48
1859	99									99								17					99																			39	47
1860	99									99								99					99																			40	41	44
1861	7									99								17					23																			41	43	44	47
1863	5									12	14							17					23	25	30																	38	40	46
1869	7									99								17					30																			38	39	44	45	47
1872	1	2	7							99								17					34																			38	39	43	46	47
1874	7									99								16	17				20	22	23	29																99
1876	99									99								99					99																			40	41	44
1877	4	7								99								99					31	35																		38	39	42	43
1882	1	2								99								99					36	37																		38	39	41	43	46	47
1886	99									99								99					99																			40	41	44
1888	7									99								17					99																			38	47
1891	5	7								99								17					99																			43	45	46	48
1894	99									99								17					22	23	25																	39	47
1895	2	7								99								17					99																			38	39	44
1898	7									99								17					99																			99
1899	7									99								16	17	19			20	23																		99
1901	7									99								99					32																			38	39	40	47
1903	99									11								99					32																			38	39	40
1905	99									99								17					99																			39	42	47	48
1907	99									99								17					99																			39	43	46
1910	7									14								99					99																			38	39	43	46
1912	7									12	14							17					35																			39	42
1916	1	2	3	4	5	7	8			9	10	11						16	17				22	25	27	29	37															38	39	40	41	43	44	45	46
1918	7									99								99					99																			47
1920	99									12	14							99					28																			99
1923	99									99								17					25	32																		39	48
1925	99									99								99					29	35																		99
1927	7									99								99					23																			99
1928	99									12								17					99																			99
1929	99									99								99					99																			38	39	47
1932	7									99								17					31																			99
1935	7									99								17					99																			38	39	41	43	46	47	48
1938	99									99								99					99																			39	40	48
1939	7									12								99					25																			43
1940	99									99								17					29																			40	41	44
1942	2	7								12								17					22																			38	39	43
1946	99									99								99					99																			44	47
1948	99									99								99					99																			39	47	48
1950	99									99								18					29																			43
1953	7									99								16					20																			39	40
1956	7									99								99					31																			44
1958	7									99								17					99																			44	47
1959	7									99								99					99																			46
1961	7									99								17					33																			41	47	48
1963	99									14								17					30																			38
1966	99									14								17					31																			40	44
1967	1	2	5	7	8					99								17	19				20	22	23	25	32	35														38	39	40	41	43	44	46	47
1969	99									99								99					31																			47
1973	7									99								17					31																			39	47
1976	2	4	7	8						99								17	19				22																			39	42	43	44
1977	2	7								12	14							17					25																			38	39	42	43	47
1980	7									99								17					29	30	32																	38	40	47
1981	99									14								17					31																			40	44
1988	7									99								99					99																			46	48
1989	7									99								17					99																			46	47	48
1991	99									99								17					99																			99
1994	7									99								99					32																			38	39	43	44	47	48
1995	99									14								17					31																			40	44
1996	2	7								99								17					29																			38	39	40	43	44	47	48
2000	4	7								9	14							99					25																			38	39	47
2002	99									99								99					99																			40	41	44
2006	7									12	14							17					20	23	31	32																41	42	44	48
2009	99									99								17					23																			48
2011	99									99								17					31																			99
2013	7									99								99					99																			47
2015	1	7								99								99					29	30																		41	44
2017	7	8								99								99					99																			38	39	44
2023	7									99								17	18	19			22	23																		40	41	44
2024	99									99								17					99																			99
2026	99									99								99					30																			47
2028	7									14								17					22																			39	46	47
2029	1	7								10	11	14						99					99																			99
2031	7									99								17					99																			39	43	44	47
2035	99									14								17					99																			40	41	44
2036	1	7								14								99					35																			99
2037	3	7	8							14								17					22	23	32																	39	47
2044	1	3	7	8						99								99					31																			38
2047	1	3	7							14								16	17				99																			41	44
2048	7									14								17					22	32																		38	39	41	42	43	46	47	48
2050	1	7								99								16	17				99																			40	41	44
2052	7									99								99					99																			99
2058	1	2	3	4	5	6	7	8		11	14							16					25																			38	39	40	41	42	43	44	45
2059	5	7	8							14								17					20	29																		99
2060	2	7								99								16	17				99																			43	44	48
2062	1	7								99								17					99																			99
2064	99									14								99					99																			99
2067	5	7	8							10	12	14						99					20	23	31																	38	39	41
2068	7									14								17					99																			39
2072	99									14								99					99																			99
2077	7									99								17					20																			39	41	46
2079	7									99								17					99																			38	39	43	44	45	46	47
2080	1	3	4	7						99								16	17				24	31																		41	42	43	44	45	46	47	48
2082	99									99								99					99																			38	39	43	44	45	46	47	48
2083	99									99								17					99																			39	47
2087	7									99								19					23	34																		43	44
2088	99									99								17					99																			99
2089	7									99								16	17				20																			38	42	44
2093	7									99								16	17				99																			38	42	43	44	46	47	48
2094	99									99								99					99																			47
2095	7									99								17					20																			38	39	44	47	48
2097	1									99								17					33																			38	39	41
2099	99									99								16	17				30																			38	39	47	48
2100	7									99								17	19				99																			38	39	42	43	47	48
2103	99									99								17					99																			42	47
2104	2	4	5	7						9	11	12						16	18	19			23	29	31	34																41	43	46	47	48
2108	5	7								14								99					99																			46
2109	99									99								17					99																			38	39	43	44
2111	4	7								99								16	17				20	26																		39	45	46	47
2116	1	7								99								16					99																			39	41
2119	7									12	14							19					29																			99
2120	99									99								99					99																			46	47
2124	7									99								17					20	24																		48
2129	5									99								99					99																			99
2130	7									99								17					30																			40	41	44
2134	7									14								16	17				22																			40	47
2137	7									15								17					25																			39	44
2142	1	4								14								16					20	35																		47
2145	2	7	8							14	15							17	19				20	23	29	32																39	41	44	46	47	48
2146	7									99								17					99																			40	41	44
2148	7									99								17					20	32																		47
2153	5	7								14								17					29																			38	39	41	42	46	48
2154	99									14								99					99																			42	44	47	48
2161	1	2	7							99								17					25																			38	40	42	47	48
2163	7									99								99					99																			99
2164	99									99								99					99																			38	39	47	48
2166	7									99								17					32																			99
2167	99									14								99					32																			99
2169	99									99								99					99																			99
2171	99									99								17					99																			38	39	42	43	47
2175	99									14								99					99																			99
2179	99									99								99					30																			38	40	43	47
2182	5	7								10	14							99					24	29	31	32																38	39	40	41	43	46	47	48
2185	4	6	7	8						99								16	17				99																			38	39	40	41	42	47	48
2188	7									99								17					99																			99
2191	1	2	7							99								99					20	22	23																	45	48
2197	99									14								99					99																			99
2203	7	8								99								99					99																			39	42	44	47	48
2204	99									99								99					99																			39	47
2206	99									99								17					99																			99
2207	99									99								17					31																			39	47
2208	99									10	11	13	14					99					20	21	27	29	31	32	34													44	46
2213	1	2	7							14								17					29	33																		38	39	40	42	43	44	45	46
2214	99									99								17					99																			99
2216	99									99								17					31																			39	44	47
2218	99									14								99					99																			99
2220	7									99								99					99																			38	45	47	48
2222	99									99								99					32																			39	44	47
2224	99									99								99					99																			99
2226	99									99								99					99																			99
2228	7									9	12	14						99					99																			38	43	47
2229	99									99								99					99																			40	41	44
2232	7									99								99					20																			43
2235	7									99								99					24	29																		44	47
2236	99									99								17					99																			99
2238	7									14								99					29	30																		47	48
2239	7									99								17					99																			47
2242	99									99								99					99																			40	41	44
2243	99									99								99					99																			99
2244	7									15								17					20	27	29																	42	45	47	48
2246	7	8								14								17					20	22	23	31	32															39	42	43	44	46
2248	7									14								16					20																			44	46	47	48
2251	99									99								99					99																			39	44
2253	7									99								99					99																			40	41	44
2256	7									99								17					99																			38	39	43	44	45	46	47	48
2257	99									99								99					99																			44
2260	99									99								17					20																			39	47
2263	3	7								99								17	19				23																			39	42	43	48
2264	99									14								99					99																			39
2272	1	5	7	8						9	10	15						17	19				23	29	30	31																39	41	42	43	44	46	47
2274	1	5								99								16	17				29																			39	42	44	47
2277	99									99								99					99																			47
2282	7									99								17					99																			42	43	47
2284	7									99								17					24	25	29																	46	47
2286	99									14								99					99																			40	41	44
2289	7									99								17					29																			44	48
2291	99									14								17					35																			99
2297	99									10	14							17					20																			99
2298	6	7								99								17					26																			38	39	43	47
2300	7									99								17					32																			42
2303	7									99								17					31																			99
2309	99									14								17					31																			44	46
2311	7									14								16					22	25	31																	38	47
2314	99									99								99					99																			38	43	47
2317	99									99								99					99																			40	41	44
2320	7									99								17					99																			99
2322	99									14								17					31																			40	44
2323	7									99								99					29																			99
2327	7									14								16	17				23																			41	46	48
2330	1	2								99								99					22																			38	39	40	41	42	43	44	45
2331	99									14								17					31																			40	44
2333	7									99								99					24																			38	39	40	41	42	43	46	48
2339	99									99								16	17				99																			48
2341	99									14								17					31																			40	44
2344	2	7								99								16					23	24																		40	44
2348	99									11	12							17					99																			99
2350	2	4	5							13								99					23																			39	43
2351	7									99								99					23																			99
2353	7									14								17					20																			46	47
2354	8									99								99					29																			47
2356	99									99								99					99																			47
2357	5	7								14								17					20																			39	41
2359	99									99								99					99																			47
2362	99									14								99					99																			39	46	48
2366	1	7								99								99					99																			48
2369	7									99								17					32																			99
2370	7									14								17					31	32																		38	39	40	41	46	48
2374	7									99								99					30																			40	44
2376	99									11								99					34																			40	41	44
2379	7									99								99					99																			38	39	43
2380	7									14								17					99																			48
2385	7									14								17					99																			99
2386	99									14								17					31																			40	44
2389	7									14								16	17	19			25	29																		38	41	44	46
2393	5	7								14								17					30																			38	41	46	47
2399	7									99								17					99																			41	46	47	48
2400	5	7								10	14							16	17				20	29																		46	47
2403	7									14								99					31																			39	46
2405	99									99								17					99																			39	47
2407	5	7								99								99					99																			47
2411	7									99								17					20	31																		47	48
2413	1	7								9	14							99					29																			46	47
2415	7									99								17					99																			40	41	44
2416	7									14								99					31																			99
2418	99									99								99					29																			42
2422	7									99								16	17				25																			99
2424	7									11	12	14						99					27																			99
2425	2	7								99								17					31																			38	47
2428	2	7	8							99								17					99																			38	40	41	44	46	47	48
2429	7									99								17					99																			48
2431	1	3	7							99								99					99																			38	41	44	45	48
2433	1	2	7							14	15							99					27	30																		38	39	40	42	43	44	46	47
2435	2	7								99								16					23																			38	39	42	44	46
2437	1	2	7							14								17					23	25	29																	38	39	41	42	43	44	46	47
2439	7									99								17					99																			39	41	48
2440	2	7								99								17					99																			38	39	43	47
2446	4	5	7	8						14								16	17				23	25	26	27	29	31	32													38	39	41	43	46	47	48
2449	7									14								99					29																			47
2450	99									99								17					24																			47
2452	7									99								99					99																			41	44	48
2454	99									99								99					99																			43	47
2455	7	8								99								19					25																			40	41
2457	7									99								99					99																			39	41	48
2458	7	8								99								17					30																			38	39	40	44	46	47	48
2460	1	2	5	7	8					14	15							18					20	29	30	33																43	44	46	48
2461	7									14								99					99																			39	47
2463	7									99								99					31																			42	47
2465	7									99								17					99																			38	44	48
2466	99									14								99					99																			40	41	44
2469	1	2	3	4	7					9	10	14						17					21	23	29	32																38	39	41	43	44	48
2472	99									14								99					99																			40	41	44
2473	99									14								99					31	32																		47	48
2476	7									14								99					30	31																		46	47
2478	7									99								17					26	29																		38	39	43
2482	99									99								99					29																			39
2486	99									14								17					31																			40	44
2487	99									99								99					31																			40	41	44
2489	7									99								99					99																			47
2491	7									14								17					20	26	31	33																46	47
2496	99									99								99					99																			39	47
2500	1	3								99								17					99																			38	40	44	45	47
2501	99									99								17					99																			38	39	44
2502	99									99								17					31																			99
2505	2									12	13	14						17					99																			42	43	44	48
2508	99									99								17					99																			47
2510	1	7								99								99					99																			39	47
2511	99									99								99					99																			39	48
2513	99									99								99					99																			99
2515	99									14								99					99																			99
2519	99									99								99					99																			99
2521	7									14								99					99																			38	39	41	42	45	47	48
2524	7									99								99					99																			39	44	46
2526	7									99								17					99																			99
2528	99									14								99					99																			42	48
2530	99									99								99					99																			99
2532	7									99								16	17	18	19		20	22	23	24	26	27	32													41	44	48
2534	99									99								99					31																			48
2536	7									14								99					31																			39	48
2538	99									99								99					31																			99
2540	7									99								16	17				20	32																		99
2542	7									13								99					31																			44	47
2546	99									99								99					99																			99
2550	7									99								99					99																			38	47
2551	7									99								99					99																			38	46	47
2553	99									14								99					99																			41
2556	7									99								17					25	32																		41	47	48
2560	7	8								10	12	14						16	17	19			20	33																		43	44
2561	5	8								99								17					99																			42
2562	1	7								9	10	14						16	17				20	21	24	31																38	47	48
2567	99									99								99					99																			40	41	44
2568	7									99								16	17				99																			42	44
2570	7									99								17					31																			48
2574	1	7								15								17					20	23	25	31	35															46
2576	7									99								17					99																			43	47
2578	5									99								19					24	31																		38	41	44
2580	99									99								17					99																			38	42	47
2581	99									99								99					99																			39	47
2585	7									99								16	17				99																			41	43	46	48
2588	3	7								12	14							17					26	31																		39	40	41	43	44	45	46	47
2590	7									14								19					20																			40	43	48
2591	1	2	5	7						14								16	18				23	30																		38	39	43	44	46	47
2593	99									99								99					99																			99
2595	7									14								99					31	34																		39	42	47	48
2599	1	7								15								17					20	24	25	26	27															39	43	44	48
2602	7									99								99					99																			99
2603	1									99								16	17				28	29																		38	39	41	43	45
2605	2									99								17					24																			42	48
2609	7									14								17					20	26																		39	46
2612	1	2	7	8						99								99					99																			46
2614	7									14								99					30	34																		38	39	42	47
2618	3	7								99								99					99																			42	47
2620	2	3	7							99								17					29	30																		38	40	46	47
2623	99									99								99					25																			99
2625	99									99								99					99																			99
2626	99									99								99					99																			99
2631	7									99								17					20	29	31	32																38	39	40	43	46	47	48
2633	7									99								17					31	34																		38	39	40	41	43	44	45	46
2635	5	7								11	12							99					20	23	29	31																40	44	46	47	48
2639	7									99								99					31																			47
2640	99									99								17					99																			38	39	42	44
2643	99									14								17					31																			40	44
2645	99									99								99					99																			43	47
2646	4	6	7	8						9	12							16					32																			39	40	41	43	44	45	46	47
2648	7									99								16	17				99																			99
2651	2	6	7							99								17					29																			38	39	43	47
2659	7									99								16	17				20																			41	43	46
2660	99									99								17					20																			39	41	43	44
2661	99									99								99					99																			42	47
2664	7									99								99					99																			39	42	43	45	46	47	48
2666	99									99								99					29																			39	44
2669	7									11								99					99																			38	39	43	44
2672	7									12								99					99																			43	44	47
2676	7									12								17					99																			38	39	43
2679	7									14								16	17				22	30																		39	47
2683	99									99								99					31																			47
2686	99									99								99					99																			40	48
2688	7									11								17					22	23																		40	41	44
2689	99									99								16	17				25																			42	44
2692	7									99								16	17				25																			40	41	44
2694	2									99								99					99																			44	47
2696	99									99								99					29	34																		43	47
2697	99									14								16	17				29																			39	41
2699	7									99								99					99																			41	48
2700	7									99								99					24	29																		41
2704	99									14								16	17				22																			39	44
2707	99									99								16	17				99																			42	44
2709	99									99								18					99																			38	39
2710	99									14								19					31																			44
2716	7									99								99					25																			99
2719	1	7								99								17					21	26	30	31																38	40	42	44
2722	7									99								99					99																			99
2727	7									99								99					99																			39	45
2729	7									14								17					31																			40	44
2733	7									14								17					99																			44
2737	7									12								17					29	31																		47
2738	1	3	5	7						14								17					22	29	31																	38	39	40	43	44	46	48
2741	7									99								17					29	30																		39	48
2742	99									14								17					29																			40	44
2744	99									12								99					30	32																		99
2746	99									14								16	17				22																			46
2750	99									99								99					99																			47
2752	99									14								16	17				22																			40	44
2753	7									99								99					30																			43	44
2755	99									14								17					31																			40	44
2756	99									99								99					99																			40	41	44
2758	7									99								17					99																			39	42	47	48
2759	99									14								17					31																			40	44
2760	7									14								99					31																			99
2764	99									12	14							17					99																			42	48
2765	99									99								17					20																			39
2766	7									14								17					23	32																		39	46	47	48
2768	7									14								99					32																			39
2772	99									14								17					20																			40	44
2774	7									14								17					99																			39	48
2776	1	2	3	7						99								16	17				20	24	29	31																38	42	44	46	47	48
2778	99									99								17					99																			99
2781	7									14								99					99																			48
2785	99									14								99					99																			39
2788	7									99								17					24																			40	42	44	46	48
2791	99									14								99					31																			99
2793	99									14								99					99																			42	48
2797	7									99								99					99																			99
2799	7	8								99								17					99																			41	46	47
2803	7									14								99					30																			46	47	48
2805	7									14								99					99																			39	44
2809	99									99								99					99																			39	44
2810	99									99								17					99																			99
2812	7									14								99					99																			99
2814	7									14								99					99																			99
2817	99									99								99					99																			40	41	44
2818	99									99								17					99																			99
2822	7									14								17					99																			40	41	44
2827	1	2	5	7						14								17					27																			43	44
2828	7									14								99					99																			38	39	42
2832	7									99								16	17				20																			41	48
2833	99									99								17					99																			47
2837	99									99								99					99																			38	39	44
2838	7									14								17					22																			39	41	46	48
2842	7									99								17					22	26	27																	39	40
2845	7									14								16	17				99																			99
2846	7									99								99					29																			99
2848	99									14								17					31																			40	41	44
2854	99									14								99					25																			38	39	44
2856	99									14								99					35																			99
2858	99									99								17					22																			47
2861	99									99								17					99																			99
2862	99									14								17					31																			40	44
2863	99									11								17					99																			47
2865	7									11	14							17					99																			38	39	47	48
2867	99									99								99					99																			46	47
2870	2									99								99					99																			38	39	47
2873	7									14								16					20																			43	44	46	47
2876	7									99								17					29																			42	44
2880	7									99								16	17	18			22	23																		38	39	41	43	45	47	48
2881	7									99								16	17				99																			38	39	42	48
2883	2	7								99								16	17				22	23	32	35																39	42	43	46	47
2885	99									99								17					99																			40	41	44
2886	2	7								99								16	17				20																			43	44
2891	7									99								16					20																			40	41	44
2893	99									99								99					99																			39	47
2894	7									99								99					24																			99
2895	5	7								99								99					22																			99
2896	99									99								17					99																			43	47
2897	7									99								99					99																			43	47
2900	99									99								17					99																			42	44
2901	7									99								17					20																			41	47
2905	99									99								99					99																			47
2907	99									14								17					31																			38	39	40	41	45	47	48
2910	7									99								17					99																			47
2911	7									99								16	17				20																			41	44	48
2913	99									99								99					30																			39	47
2915	3	7								99								99					99																			47
2921	4									99								16	17				20	36																		38	41	44
2922	7									14								99					99																			99
2925	7									99								17					99																			48
2929	7									99								17					20	29																		42	44
2932	99									99								99					99																			42	47
2936	7									99								99					29	30																		42	46	47	48
2938	7									14								99					99																			41	44
2942	99									14								16	17				22																			40	47
2947	7									99								17					23																			40	41	44
2952	99									99								99					29																			99
2954	7									99								17	19				22																			99
2957	7									99								17					99																			99
2959	99									14								17					99																			38	43	44
2961	99									13								99					99																			38	39	44
2963	99									99								17					99																			38	39	48
2966	99									14								17					31																			40	44
2967	7									99								17					25	29	30	32																47	48
2971	99									99								99					99																			48
2973	5	7								10	14							17					22	25	29	35																38	39	41	43	46	47	48
2976	99									99								99					99																			39
2977	99									14								16	17				22																			40	47
2981	99									99								17					99																			39
2984	7									14								16	17				22	30																		46
2986	99									12								99					31																			39	43
2988	99									99								17					22	29	31																	38	39	42	43	47	48
2990	99									14								16	17				22																			40	47
2993	99									99								17					31																			99
2997	7									99								17					29																			39	43	46
3001	99									14								17					31																			40	44
3003	99									99								17					99																			40	41	44
3007	99									99								99					99																			43	47
3009	7									11								17					99																			40	41	44
3010	7									99								99					99																			38	39	45	48
3013	99									14								17					31																			40	44
3014	7									14								16	17				22																			41	44
3015	1	4	7							9	11	14						99					99																			38	47
3020	2	7								99								17					30																			39	42	43	44	45	48
3023	99									99								99					99																			39	47
3024	99									99								17					99																			43	47
3026	7									99								17					22																			47
3027	99									14								17					31																			39	44
3033	7									99								17					31																			39
3035	1	2	7							99								17					22	26	27	29																39	41	47	48
3036	7									99								99					99																			39	43	47
3038	7									99								99					99																			43	47
3044	7									99								17					99																			38	44
3045	1	5	7							99								17					99																			38	43	47	48
3048	7									99								17					29																			39	42	47
3049	7									99								99					99																			99
3051	7									99								17					22																			99
3052	1	2	5	7						9	12							16	17				22	23	25	26	29	31	32	35	36											38	39	40	42	44	46	47	48
3056	7									99								17					99																			41	43	46
3061	2	7								99								17					99																			39	46	47	48
3064	1	3	5	7						12	14							16	17				24	35																		38	39	42	43	46	47	48
3068	99									99								17					29																			44
3071	7									99								17					30																			39	40	43
3074	2	3	6	7	8					9	12	14						16	17				22	23	24	27	31	32	36	37												38	40	41	42	43	44	45	46
3078	7									12	14							17					29																			42
3082	7									14								99					99																			39	47
3083	99									99								17					99																			42
3087	1	7								14								17					21	29	31																	41	42	43	48
3089	99									99								99					99																			99
3091	3	7								99								16	17				20	32																		41	44
3093	7									14								99					99																			39	44	46	47
3094	5	7								10								99					30																			38	42	43	44
3096	99									99								17					99																			99
3097	7									99								17					29																			38	47	48
3101	7									99								99					99																			42	44
3102	7									14								17					20																			46	47
3103	2	3	7	8						99								17					22	24	29																	38	39	42	43	44	45	46	47
3106	2	7								99								16	17				20																			40	43	44	46	47
3111	7									99								17					20																			43	44
3112	7									14								99					35																			42	47
3113	99									99								17					99																			99
3114	4	7								99								99					23	25	29	30	31															99
3121	1	3	7							99								16	17				29	31																		38	39	41	42	43	46	47	48
3122	7									14								16	17				29																			47	48
3123	7									9	14							17					32																			46
3125	7									14								17					20																			48
3129	7									99								17					99																			42
3130	2	7	8							99								99					32																			38	40	48
3131	99									14								17					99																			42	47
3133	2	7								14								17					99																			48
3136	7									14								17					29																			48
3137	1	2	7							99								16					99																			38	47
3139	2	5	7							11								16	17				24																			40	44	46	48
3143	99									99								99					29																			40	41	44
3146	7									14								17					29																			99
3148	7									14								99					99																			38	43	44
3150	7									99								99					25																			39	43	44	47
3153	7									99								17					23																			38	47
3155	99									99								99					29																			38	44	47
3156	7									99								17					99																			47
3159	7									99								17					24																			38	43	47
3161	7									99								17					99																			38	39	43	44	48
3163	5	7								14								99					99																			40	47
3166	7									99								99					29	30																		43	47	48
3168	7									14								99					30																			42	47	48
3175	7									99								99					20																			43
3178	99									99								17					31																			99
3181	2	5	7	8						99								17					99																			38	39	40	41	42	44	45	46
3184	7									99								99					99																			38	46	47
3186	7									99								99					24	30																		38	47
3188	7									99								99					99																			38	47
3191	7									11								17					27	32																		41	42
3193	7									14								99					29																			99
3197	99									99								17					35																			38	39	48
3201	7									99								16	17				20	32																		99
3203	5	7								9	14							17					20	25																		47
3204	1	2	5	7	8					11	14							17	19				20	23	25	29	30	31	32	35	36											38	41	42	43	44	46	47	48
3216	7									99								17					20																			43	44
3217	99									99								17					31																			99
3218	7									99								17					20																			42	46
3222	2	7								99								16	17				20	35																		38	39	42	46	47	48
3224	99									99								17					22																			48
3226	7									14								99					26	29																		39	41	46
3229	8									99								17					24	25																		38	39	40	42	48
3231	7									14								17					20	23																		39	42	48
3241	7									99								16	17	18	19		20	23	31																	41	46
3246	7									14								17					22																			39	41	46
3252	7									99								19					20	22	23	32																44	48
3253	7									14								17					99																			39	47
3259	5	7	8							14								17					20																			38	39	41	43
3262	7									99								17					22	32																		48
3265	7									99								17					99																			99
3267	7									99								17					20																			99
3270	1	7								99								99					22	23	24	25	26															40	41	42	43	44	45	48
3273	99									99								99					99																			43	47
3274	99									14								17					99																			40	41	44
3276	7									14								17					99																			38	39	46
3278	99									99								17					99																			38	43	47
3280	99									12								17					99																			43	44
3281	7									99								17					20																			44
3284	7									14								99					99																			41	42	44
3286	7									99								17					99																			38	47	48
3288	7									14								99					99																			39	47
3293	99									99								17					99																			40	41	44
3294	99									99								99					30																			99
3296	7									14								99					99																			99
3297	99									99								99					99																			47
3298	99									99								17					99																			40	41	44
3300	7									12	14							17					31																			43	44
3301	7									12	14							17					99																			39	46
3303	7									99								17					99																			47	48
3305	7									99								17					99																			38	43	47	48
3308	99									99								17					31																			39	48
3309	7									14								17					99																			40	41	44
3311	99									99								17					99																			48
3313	99									99								99					99																			40	41	44
3317	3									12								16					99																			47
3319	99									14								99					99																			99
3321	7									99								17					30	35																		38	39	42	43	47	48
3323	7									99								17					99																			45	47
3327	3	7								11								17					25	30																		38	39	41
3329	3	4								12								99					29	35																		38	39	47
3331	7									99								16	17				99																			47	48
3332	7									99								99					24																			43	47	48
3334	4	7								99								17					29																			38	39	44
3336	7									99								19					30																			99
3337	7	8								99								16	17				20	23	25	29	35															38	42	43	44	46	47	48
3342	7									99								17	19				20																			38	39	43	46	47
3343	7									99								17					31																			99
3346	99									14								16	17				31																			40	44
3349	99									99								17					99																			99
3352	7									99								16	17				99																			41
3354	1	2	5	7						14								17					99																			38	39	40	47
3357	5	7								14								99					30																			40	41
3360	7									99								99					31																			99
3361	99									99								99					32	36																		39	47
3363	2	7								99								16	17				99																			39	46	47
3364	99									99								99					99																			40	41	44
3365	1	2	7							11	14							99					99																			38	39	45	46	47	48
3367	99									99								17					99																			40	41	44
3368	99									99								99					99																			99
3371	99									14								17					31																			40	44
3373	99									12	14							99					30	32																		38	47
3374	7									99								19					99																			38	47
3376	2	7								99								16	17				20	31																		41	42	44	47	48
3379	7									99								17					22	23																		39	41	44	46
3383	7									99								99					30																			39	40	43
3386	99									99								17					99																			43	47
3389	7									99								17					99																			39	43	46	47
3391	99									99								99					99																			43
3393	7	8								14								16	17				20	29																		39	41	42	46	47	48
3395	7									99								17					99																			43	44
3398	7									99								99					21																			43	47
3400	7									99								17					99																			41	47
3401	7									99								17					23	29																		99
3405	2	7								11	14							19					31																			46	47
3406	7									99								17					29																			42	44
3409	7	8								14								16	17				20																			41	47
3410	99									99								17					29																			47
3412	5	7	8							14								16	17				99																			42	48
3415	7									14								17					22	27																		38	39	48
3416	1									99								99					99																			38	46	47
3417	2	7								12								17					23																			38	47
3420	99									9	10	14						99					21																			99
3422	99									99								17					99																			39	42	43	47
3423	7									99								17					99																			43	47
3425	7	8								14								99					99																			39	43	47
3426	7									99								99					35																			99
3428	99									99								99					99																			38	44
3430	7									99								17					31																			43	47
3431	99									99								99					99																			99
3432	99									14								17					31																			40	44
3434	99									99								99					99																			47
3436	7									99								16	17				24																			42	47
3438	1	2	7							99								17					29																			43	46	47
3440	3	5	7							12								99					30																			48
3443	99									99								99					99																			99
3445	99									99								17					99																			47
3447	99									99								17					99																			42	47
3448	99									14								17					31																			40	44
3452	7									99								17					27	29																		99
3455	99									99								17					20	30																		40	41	44
3459	7									99								16					29																			42	44
3461	7									99								99					29																			47
3465	99									99								17					29																			38	39	48
3469	7									9	14							17	19				25	30																		38	39	41	46
3470	99									11								17					99																			38	39	40	44	46	48
3474	99									99								99					99																			39	47
3477	7									99								17					99																			99
3480	7									14								17					27	35																		38	39	41	46	48
3481	7									99								17					22	29																		43	47
3483	7									99								99					29																			38	39	40	41	42	43	46	48
3484	7									14								99					99																			99
3488	7									10	14							16	17				31																			99
3491	7									14								16	17				33																			39	47
3495	2	7								99								17					29																			39	43
3497	1	7								99								17					20	23	24	27	31															41	44	47
3501	7									14								16	17				99																			38	39	44	46
3504	99									99								17					99																			47
3505	7									9	14							16					20																			40	48
3513	99									99								99					99																			38	39	47
3515	99									99								99					99																			38	39	44
3516	7									14								99					99																			42	48
3519	7									99								17	18				99																			40	41	42	43	46	48
3521	99									99								99					99																			39
3524	7									99								16	17				31																			47
3527	99									14								99					99																			39
3529	99									14								17					31																			40	44
3532	1	7								99								99					99																			38	47
3535	1	2	3	4	5	6	7	8		12								17					99																			38	39	40	43	47
3536	7									14								99					99																			40	41	44
3538	7									99								17					24																			39	46	47
3540	99									12								17					99																			38	39	47
3547	7									14								17					99																			40	41	44
3549	7									99								99					99																			39	44
3551	5	7	8							99								16	17				30																			38	39	43	46	47
3554	7									12	14							17					20																			99
3557	99									99								17					99																			39	47	48
3562	7									99								17					20	22	23																	38	39	47	48
3563	99									99								17					31																			38	47
3565	1									14								17					99																			38	39	40	46	47
3567	1	7								99								17					32																			39	40	43	47
3570	7									99								99					99																			47
3574	7									99								99					99																			40	41	44
3579	99									99								99					99																			43	48
3581	99									99								99					99																			39	43	48
3584	99									99								99					99																			39	47
3586	7									99								16					20																			41
3589	7									99								99					99																			99
3591	99									99								99					30																			99
3593	99									12								17					99																			39	47
3595	7									99								17					99																			39	41
3598	5	7								99								17					22																			42	47
3601	99									99								99					99																			48
3602	7									14								17					22																			40	47
3606	1	2	5	7						99								17					29	31																		41	42
3611	99									99								99					34																			48
3614	7									99								16	17				29																			39	41	42	47
3618	1	2	7							13	14							17					20	29																		38	40	41	48
3621	7									99								99					99																			41	42
3623	5	7								15								99					25																			41	44
3626	99									14								17					31																			40	44
3628	7									99								17					29																			38	41	46
3632	7									99								99					99																			39	44
3635	99									14								17					31																			40	44
3638	4									99								17					99																			38	40	42
3640	99									99								99					32																			39	43	47
3642	7									99								99					99																			39	43	47	48
3644	99									99								17					99																			39	44
3648	99									99								17					99																			99
3649	7									99								99					99																			47
3651	99									99								16	17				99																			99
3653	99									99								99					99																			39	41	43	47
3655	7									99								99					99																			39	43
3656	7									99								17					35																			39	47
3660	7									99								99					99																			43
3664	7									99								99					99																			42	44	47
3665	7									99								99					99																			38	39	41	46	48
3667	7									99								99					29																			47
3670	7									99								99					99																			39
3675	7									99								16	17				99																			46
3676	99									14								99					31																			41	43
3678	99									11								17					99																			39	47
3679	99									99								16	17				99																			38	39	44
3682	2	7								99								99					99																			43	47
3685	7									99								17					99																			39	47	48
3687	2	7								99								99					99																			46	47
3690	3	7								15								99					99																			40	43	47
3692	99									99								99					99																			39	41
3695	7									99								99					29	33																		42	44	46
3696	99									12								99					99																			99
3699	7									99								99					29																			47
3701	99									14								99					35																			39	47
3703	99									14								17					99																			38	39	44
3705	3	7								12								17					99																			42	46
3709	1	2								99								17					99																			39	43	46
3711	99									14								17					31																			40	44
3712	5	7								14								16	17				23	29																		42	46	47	48
3714	2									99								17					34																			39	44
3718	99									99								99					99																			99
3721	1	2	3	5	7					9	10	11						17					20	29																		38	39	42	46
3725	99									12								99					20																			38	43	44
3729	99									99								17					99																			39	47
3732	2	7	8							99								17					25	29																		43	46	47
3734	7									99								17					99																			46
3735	7									10	11	14						99					99																			43	44	47	48
3738	7									99								99					24																			38	39
3741	2									99								99					99																			99
3746	7									99								18					99																			99
3747	1	2	5	7	8					14								17					29	30	31	32																38	39	43	44	46
3749	7									99								19					99																			39	41
3750	99									99								99					34																			99
3751	3	7								99								99					30																			39	46	47	48
3753	7									99								17					23	35																		99
3755	7									99								17					29																			99
3757	99									99								99					34																			40	41	44
3758	1	7								99								17					99																			39	40	48
3760	7									99								17					34																			38	43
3763	7									99								17					99																			38	39	42	47
3765	7									99								17					35																			39
3768	1	2	4	5	7					14								17					25	29	31																	38	39	43	44
3772	7									99								17					99																			40	41	44
3774	7									14								17					99																			40	41	44
3775	7									99								17					31																			40	41	44
3776	99									99								99					99																			43
3778	5	7								12	14							17					99																			38	39	41	48
3782	7									11	14							17					99																			99
3786	5	7								99								99					32																			99
3790	7									99								16	17				23																			48
3791	7									11								17					29																			38	39	40	48
3793	5	7								99								99					30																			38	40	41	46
3795	99									99								17					31																			40	44
3799	7									11	12	14						99					34																			44	47
3801	4	7								99								17					29	31																		40	44	45
3803	7									99								16	17				30																			39	48
3807	7									99								16	17				25																			39	48
3810	7									12								99					99																			99
3814	2	7								99								16	17				99																			43	44	46	48
3816	7									99								17					99																			47
3817	7									99								99					99																			46	48
3819	7									99								16					20	22	25	31	33															41
3823	99									99								17					99																			38	39	44
3825	2	3	4	7						99								17					31																			38	39	43	47
3828	99									99								99					99																			40	44	47
3829	7									14								99					99																			38	41	47
3830	7									14								17					99																			39	44
3834	7									99								99					20																			47	48
3835	5	7	8							10	14							16	17				20	21	22	23	30	31	32													38	39	41
3839	99									99								17					35																			99
3846	7									99								17					31																			43	46	47	48
3849	2	7								99								16	17				23																			38	39	41
3851	7	8								14								17					32																			38	39	44	46	47
3854	99									99								17					99																			38	39	47
3857	7									99								99					99																			99
3859	1	7								99								99					99																			99
3863	7									14								99					99																			42	47
3870	7									99								17					22	23																		40	41	44
3871	2	7								99								17					29																			38	39	41
3872	7									99								17					31																			43	44	47	48
3876	7									14								99					99																			39	47
3879	7									99								17					99																			46	47
3880	1	2	3	4	5	7				9	13							16					25	31																		38	39	40	43	44	46	47	48
3883	7									14								17					30																			99
3887	7									99								99					99																			39	41	43
3888	99									99								17					99																			39	43
3889	7									14								99					25																			38	39	47
3893	99									99								17					99																			42	44
3895	99									99								17					24	25																		40	41	42
3899	99									12								99					99																			38	40	44
3902	3	5								12								17					20	31																		47
3904	99									99								17					22	24																		48
3905	7									14								17					99																			39	41	48
3909	5	7	8							99								16	17	19			25	29	32																	38	39	41	42	43	44	46	48
3911	7									99								99					99																			47
3915	5	7								99								16	17				25																			47
3916	99									99								99					31																			42	47
3919	7									99								16	17				29																			38	39	42	48
3921	7									99								17					99																			39	43	47
3925	7									14								17					31																			46
3926	2	3	4	5	7					9	13	14						16	17				25	31																		38	39	43	47	48
3930	99									99								17					99																			99
3932	99									99								16					99																			39
3936	99									12								99					99																			39	41	46
3939	7									99								99					99																			99
3941	99									99								99					31																			99
3942	99									12								99					99																			38	40	47
3945	99									99								17					99																			99
3947	7									99								99					99																			99
3949	99									99								99					99																			99
3950	7									11								16	17				99																			99
3951	7									99								17					22	23																		38	39	42	47
3955	7									99								99					30																			40	41	44
3957	5	8								12								17					20	22	23																	38	39	42	44	46	47	48
3960	2	3	5	7						12	14							16	17				23	25	26	29	30	31	32	33	34											38	39	40	41	42	43	44	45
3961	7									99								16	17				99																			99
3965	7									99								99					26	32	35																	39	46
3968	99									99								17					31																			99
3969	7									99								17					31																			38	39	40	45	46	48
3973	7									99								17					31																			38	48
3974	99									99								17					32																			41	44
3976	7									99								99					99																			99
3977	1	2	7							99								16	17				20	22	29	31	32															38	39	40	42	43	44	46
3981	2	4	7	8						99								17					99																			39	43	44	46
3984	99									99								17					31																			44
3987	2	4	5	7	8					99								99					29																			38	41	42	44	46
3989	99									99								16	17				99																			42	47
3992	1	2	3	7						11	14							16	17	19			20	22	23	24	25	29	31	32												38	40	41	42	43	44	45	46
3994	7									99								17	18	19			22	23	31																	41	44	46	48
3996	7									14								99					31																			38	39	43	46	47	48
3998	7									10	14							99					20	30																		41	43	46
3999	1	7								99								16					22	23	25																	41	42	48
4003	99									99								99					99																			99
4004	7									99								17					31																			39	41	42	45	48
4006	7									99								17					99																			46	47	48
4009	7									99								17					20	31																		40	43	44	47
4014	5	7								99								16					99																			39	44	47	48
4015	3	7								14								17					30	31																		39	44	47	48
4017	1	2	4	7						99								99					99																			46	48
4019	7									11								16	17				20	31																		40	43	44	47	48
4021	2	7								11								99					99																			43
4024	7									99								99					99																			39	41	43	44	46	47	48
4026	7									9	14							16	17				31	32																		40	43	44	46	47	48
4029	7									99								17					99																			99
4030	7									99								99					29																			38	39	46	48
4032	7									99								99					99																			39	48
4033	99									99								17					31																			38	39	43	47	48
4037	3	7								12	14							17					25	30																		39	48
4039	99									99								99					99																			40	47
4040	99									99								17					32																			38	39	47	48
4043	99									99								17					99																			99
4048	1	2	7							11								99					99																			39
4050	99									14								16	17				22																			45	48
4051	99									99								99					99																			48
4054	7									99								17					29																			39	48
4058	99									11								17					99																			99
4060	1	7	8							10	12	14						16	17	19			20	22	23	25	31															44	46
4063	99									99								16	17				20																			38	39	40	41	43	44	46	48
4066	99									99								99					99																			38	39	40	41	44	47	48
4069	3	5	7							99								16	17				24	26	29																	38	39	42	43	44
4070	7									99								17					23	31																		39	47
4075	99									99								16	17				99																			39	44
4080	99									99								99					99																			38	39	40
4081	99									11								99					31																			40	41	44
4082	7									99								99					99																			99
4085	3									11	14							18					23	25																		40	43	47	48
4088	99									99								17					99																			99
4089	1	2	7	8						11	14							17					32																			38	39	42	47	48
4095	7									99								99					99																			48
4097	99									99								17					31	34																		99
4099	99									99								99					99																			40	41	44
4104	7									99								17					22	23																		40	41	44
4105	7									99								17					99																			38	39	40	41	42	43	44	45
4109	2									99								17					99																			38	39	47
4112	99									99								16	17				99																			44
4114	7									99								99					32																			39	48
4120	7									99								17					22	23	30	31	32															38	39	43	44	46	47	48
4124	7									11	14							99					99																			46	47
4127	99									99								17					99																			40	41	44
4131	5	7								99								99					25																			47
4133	7									99								99					22	29																		99
4134	99									99								17					31																			99
4137	99									99								99					30																			99
4140	5	7								99								99					30																			43	44
4141	99									99								99					99																			40	41	44
4142	99									99								17					24																			42	44
4146	7									99								17					20	22																		48
4150	7									99								99					99																			43	44	47	48
4154	5	7	8							9	14							16	17				25	27																		38	39	40	41	42	43	46	47
4155	7									99								99					32																			48
4159	7									99								99					99																			38	42	43	48
4161	99									14								17					29	36																		39	48
4165	4	5	6	7	8					9	10	12	13					99					99																			38	40	41	43	44	45
4167	3	5	7							10								16	17				23	29	30																	40	42	43	44	46	47	48
4173	7									99								17					32																			48
4177	7									99								17					22																			99
4181	5	7	8							14								17					29	30																		38	39	44	46
4184	7									99								99					29	35																		48
4187	7									14								16	17				29																			44	46
4189	7									99								99					32																			99
4193	7									99								17					99																			39	41
4194	7									99								17					30																			44	47	48
4197	7									14								99					99																			39
4199	99									99								17					99																			39	47
4200	99									99								17					99																			99
4201	7									12	14							99					32																			41	42	43
4204	1	2	8							99								17					25																			39	47
4205	7									14								99					99																			39	44	46	47
4207	7									11	14							99					99																			39	41
4211	99									11	14							99					99																			42
4212	7									99								17					25																			39	41
4217	2									99								17					99																			39	47
4218	7									14								17					20																			39	46	48
4221	7									14								99					99																			39	48
4225	99									99								17					99																			99
4227	2									99								17					30																			38	39	43	47
4228	99									99								99					30																			99
4231	7									14								99					29																			39	44	46	47	48
4233	99									99								99					99																			39	42	47
4236	7									99								17					26	29																		39	41	43	46
4237	7									14								99					99																			39	42	44	46	47	48
4239	7									99								99					99																			44	46	47
4242	99									99								16	17				20	23	26	27	29	32														39	41
4246	7									14								99					99																			39	44
4249	7									99								17	19				22																			40	41	44
4250	99									99								17					99																			38	39	47
4252	5	7								99								99					23	30																		40	42	44
4253	7									99								16	17				20	23	31																	41	44
4258	7									99								17					99																			43	47
4260	99									99								17					22																			41	47
4262	7									99								99					21	23	24																	42	44
4265	7									14								99					29																			39	47	48
4269	99									99								99					99																			99
4270	99									99								17					99																			99
4272	7									99								16	17				99																			99
4275	5	7								99								99					99																			39	47
4279	7									14								16	17				29	30	31																	39	42	44	46	47
4284	99									99								17					99																			99
4286	7									99								99					30	31																		43	44	46
4289	99									99								99					99																			40	41	44
4290	5	7								99								99					99																			41	42
4292	7									99								99					99																			99
4298	7									99								99					99																			40	47
4302	99									99								17					99																			38	39	40	43	44	47	48
4304	1	2	7							99								16	17				20	23	31																	38	39	40	41	42	43	45	46
4306	99									99								17					99																			38	39	41
4313	7									99								17					99																			47
4314	99									99								99					99																			42	47
4317	1	2	7							99								17					99																			38	39	41	43
4321	99									12								17					30																			47
4324	99									99								99					99																			39	47
4325	99									99								17	18				99																			39	47
4329	99									99								17					99																			39
4331	7									99								99					30																			39	41
4335	99									99								99					99																			39	44
4336	7									99								17					22																			39	47
4339	7									99								17					20																			44
4343	99									99								99					99																			39
4344	7									99								99					99																			38	46
4348	99									14								17					31																			40	44
4349	99									14								17					31																			40	44
4351	99									99								17					99																			38	39	47
4353	7									14								17					30	31	34																	39	46
4355	99									99								99					25																			47
4357	99									99								99					99																			39	44	47	48
4359	99									99								99					99																			99
4361	99									99								99					99																			40	41	43	47
4363	99									99								99					99																			47
4364	99									99								17					99																			99
4365	99									99								99					25																			47
4367	99									99								17					99																			47
4369	99									99								17					99																			38	39	47
4370	3									12								17					99																			47
4372	7									99								16	17				32																			40	47
4374	7									99								17	18				22																			48
4378	99									12								17					99																			42	47
4380	99									99								99					99																			39	40	43	47
4382	7									99								16	17				99																			41	43	47	48
4385	7									99								16	17				23	24	25	32																42	44	47
4389	99									99								17					99																			39
4391	99									11	12							17					99																			39	43	47
4393	2	7								99								16					99																			38	39	41	42	46	47	48
4394	7									11	14							19					29																			46	47
4398	3	7								99								17					29	31																		38	39	40	43	44	47
4400	7									99								99					99																			39	46
4403	2	7								99								17					99																			38	39	40	42	43	44	45	46
4406	99									99								99					99																			47
4411	7									11	14							17	19				29	31	32																	44	47
4413	7									99								99					99																			47
4415	7									14								17					99																			39	41
4417	7									99								17					22																			99
4418	7									99								17					31																			47
4420	7									14								99					99																			39	42	44	46
4422	7									14								99					99																			39	44	46	47	48
4425	1	2	3	7						14								17					99																			38	39	40	42	43	44	46	47
4427	99									99								99					99																			47
4430	99									99								17					22																			44	47
4432	7									10	11	14						17					20																			44
4436	7									14								99					99																			39	43	44	46	47
4441	7									99								17					31																			39	42	47	48
4442	7									14								99					99																			39	42	47	48
4443	7									99								17					29																			46	47
4445	7									10	11	14						99					20	32																		38	39	41
4448	99									14								17					99																			99
4452	99									14								17					22																			41	44
4454	7									14								17					20	22																		38	39	41	43	47
4457	7	8								11	12	14						99					21	29	31																	39	43	47
4458	7									99								99					99																			47
4459	7									11	14	15						99					22	23																		39
4463	99									99								17					20	22	24																	39	47	48
4465	7									14								16					20	22	23																	99
4469	99									99								17					24																			99
4470	7									14								99					23																			39	44
4472	99									99								17					99																			40	41	44
4475	99									99								99					31																			99
4477	7									99								99					99																			39	43
4479	7									14								16	17				22																			40	47
4481	99									99								17					35																			99
4483	3	7								99								17					24	35																		42	48
4485	99									99								99					99																			99
4487	7									14								99					99																			39	44
4490	99									14								17					31																			40	44
4493	7									99								99					22	23																		42	46
4497	7	8								11	14							99					30																			39	44
4501	99									99								99					99																			40	41	44
4505	7									99								99					99																			41	44
4506	99									14								99					29																			39	48
4509	7									99								17					99																			99
4512	1	3	7	8						15								17					30																			38	39	47
4516	7									14								99					99																			39	46
4520	7									99								99					99																			48
4524	99									99								17					99																			40	41	44
4527	7									99								17					31																			38	46
4529	7									14								99					31																			38	39	44	46
4533	7									99								99					32																			99
4535	7									99								99					20	22																		99
4539	99									99								99					99																			47
4542	7									12								99					30																			99
4545	7									14								17					32																			39	42	44	46	48
4547	5	7								99								99					30																			38	42	46	47
4549	99									99								99					99																			47
4551	7									14								99					99																			39	48
4552	99									10	14							99					99																			38	39	46
4553	7									14	15							17					31	32																		40	44	45	47
4555	99									14								17					99																			99
4557	7									99								99					24	29	36																	38	39	44
4558	3	7								14								99					29	30																		41	47	48
4561	7									9	12							17					31	32																		40	43	44	45	46	47	48
4563	7									99								19					29																			39
4564	4	7								99								16	17				20	23	27	30	31															38	39	41
4566	7	8								99								16	17				25	31																		44	46	47	48
4569	99									14								99					31																			39	42	46	47
4573	7									99								17					20	23	31																	42
4575	7									14								16	17				20	24																		39	42	48
4579	7									99								16	17				31																			40	41	44	46	47	48
4585	2	7								99								17					20																			47
4588	99									99								99					99																			39	47
4590	7									14								16	17				99																			40	41	44
4592	1	6	7							99								16	17				30																			41	46
4594	1	2	3	5	7					99								17					29																			46
4597	7									14								99					26																			39	48
4600	7									11	14							17					29																			39	40	48
4601	7									11								99					99																			99
4602	7									99								99					23	29	31																	42	47
4606	7									14								17	19				20	22	23	24	25	28	29	33												99
4610	7	8								99								16	17				22	23	31																	40	43	47	48
4613	7									14								16	17				20																			38	43	44	47
4617	7									99								99					99																			99
4618	99									99								99					99																			41	46
4620	4	7	8							14								16					20	23	25	26	36															40	46	47	48
4622	7									14								99					33																			39	44	46
4626	1	2	3	5	7					99								16					21	23																		42	44
4630	7									99								17					31																			40	43	44	46	47	48
4632	7									99								17	18				23	31																		38	39	40	43	45	46	47	48
4633	1	7	8							14								16	17				29	31																		38	42	46	47
4637	99									99								17					20																			99
4642	7									99								16	17				22	23																		47
4643	7									99								16	17				23	31	32																	40	43	44	46	47	48
4647	2	7								99								99					30																			99
4649	99									99								99					25																			99
4650	99									12								99					31	32																		40	41	44
4652	7									99								17					23	31																		38	39	40	41	42	43	44	45
4656	1	3	7							99								99					99																			40	41	44	46	47
4658	99									99								17					99																			47
4660	7									99								99					20	24	29																	99
4664	7									10	12							99					31																			99
4668	7									99								17					99																			43	47
4671	99									99								17					99																			38	39	40	43	44	46	47	48
4676	2	7								11	14							17					31	32	35																	38	40	47	48
4678	7									99								17					99																			41	46
4680	7									99								99					99																			43	47
4684	2	7								99								99					99																			38	39	40	41	43	46	47	48
4687	7									99								17					29																			43	44
4690	3	7								99								99					99																			41	44	46	47
4692	7									99								17					29																			39	43
4694	7									99								17					20	22																		99
4695	1	7								99								17					99																			39	43
4696	99									99								99					99																			99
4700	7									99								16	17	18			31																			38	39	40	43	44	46	48
4702	99									14								17					31																			39	47
4703	99									99								17					99																			47
4705	7									99								16	17				20	22	23	29	31															41	43	46	47	48
4709	99									99								17					99																			47
4710	7									99								17					23	25	31																	40	41	43	44	47	48
4713	99									14								17					31																			40	44
4714	7									99								16	17				20	22	23	31																41	43	46	47	48
4716	99									99								17					20																			47
4718	7									14								17					31																			43	44	47	48
4720	99									99								17					99																			47
4724	7									14								17					25																			38	40	44	46	47	48
4726	99									99								99					99																			40	41	44
4729	99									99								99					99																			39	47
4731	1	2	3	7						99								99					30																			38	39	46
4735	7									99								99					29	30																		41	46
4738	99									99								99					99																			39	47
4740	99									99								99					99																			38	39
4742	7									99								16	17				31																			39	40	42	47	48
4743	7									99								17	18				22																			99
4744	3	7	8							10	14							99					29																			38	42	43	47
4748	7									99								17	18				29																			41	43
4749	99									99								17					99																			41	44
4752	7									99								19					33																			41	46	47
4753	99									14								17					31																			40	44
4755	7									99								17					31																			44	47	48
4757	99									99								17					31																			48
4759	7	8								99								99					30																			48
4764	7									99								17					99																			39	41
4767	7									99								17					30																			39	41
4771	99									99								17					99																			39	44
4773	99									99								99					99																			47	48
4775	1	2	3	5	7					99								16					30																			38	41	42	43	44	46
4777	99									14								16	17				22																			42	44
4780	99									99								17					99																			40	41	44
4782	99									99								17					99																			40	41	44
4784	7	8								99								99					99																			38	39	47
4786	1	2	5	7						15								99					30	31																		38	42	43	44	45	46	48
4788	99									99								99					99																			99
4789	99									14								16	17				30																			40	47
4791	7									99								19					23	29																		39	43	46
4792	99									14								17					31																			40	44
4794	7									99								17					99																			41	47
4796	99									14								17					31																			40	44
4799	99									99								99					99																			40	41	44
4801	7									99								99					99																			39
4804	99									99								99					99																			99
4806	7									14								99					30																			99
4807	7									14								17					99																			99
4808	99									99								99					31																			99
4809	99									99								99					99																			99
4810	7									13	14							17					20	23	37																	38	40	41	45	46
4812	7									99								17					31																			38	40	42
4816	8									99								99					99																			99
4818	99									99								17					99																			99
4822	99									99								17					99																			39
4825	5	7								14								17					22																			40	41	44
4826	99									99								99					99																			48
4831	7									11	14							99					99																			99
4832	99									99								99					25																			40	43	44	48
4835	99									99								99					99																			99
4838	99									99								17					99																			46	47
4839	99									14								17					31																			40	44
4842	99									99								17					99																			40	41	44
4843	1									10								16					20	29	30																	38	44	47
4846	7									14								99					99																			39	43
4850	99									99								17					99																			39
4851	7									99								17					99																			48
4855	8									12								17					99																			47
4857	99									14								99					99																			39	46	47
4859	7									99								17					20																			41
4865	99									99								16	17				99																			43	47
4867	7									99								17					31																			99
4870	99									99								99					99																			99
4873	7									99								99					24	25																		38	47
4874	99									99								99					99																			99
4876	7									99								17					20																			38	44	47
4878	7									99								99					99																			99
4880	99									99								99					99																			99
4882	99									99								16					20	21	25	27	29															42	47
4883	7									99								99					20																			48
4889	7									14								16	17				31																			39	48
4891	99									99								99					31																			41	44
4892	99									12								17					99																			39
4894	7									14								16					99																			40	48
4896	7									99								17					31																			38	44	47
4901	7									12								16	17				32																			38	39	40	41	43	44	46	47
4905	7									99								17					99																			38	43	47
4908	99									99								17					25																			44	47
4915	1	7								14								16	17				30																			99
4918	2									12	14							17	18	19			20	22	25	29	31	32	33													41	44
4919	7									99								17					32	33																		39	47
4922	7									99								17					31																			40	41
4925	6	7								14								17					26																			99
4928	7									14								16					23																			47	48
4930	7									14								99					99																			39	42	46	48
4936	1	2	3	4	5	7	8			9	14							16	17	18	19		20	22	23	24	27	29	32													38	39	42	43	44	46	47	48
4938	7									14								17					25																			38	39	48
4941	99									99								17					99																			38	48
4945	5	7								99								17					99																			39	41
4949	99									14								17					31																			40	44
4951	99									99								17					20																			99
4953	5									99								99					99																			38	44	47
4957	99									99								99					99																			99
4958	7									99								17					20																			41	42	44	46	47
4960	99									99								17					99																			99
4962	99									99								17					99																			99
4967	1	7								99								16					29	32																		40	42	48
4968	99									14								17					31																			40	44
4974	5	7								99								99					23	31																		46
4978	7									99								16	17	19			20	22																		99
4979	7									99								17					99																			44
4984	1	7								99								99					32																			39	43	46
4985	1	5	7							14								99					99																			39	41	46	48
4988	5	7								99								17					99																			99
[truncated: 8,061 more rows]
[truncated: 334 more columns]
