# Supplementary material for: Determinants of the happiness of adolescents: A leisure perspective
Source: PLoS One. 2024 Apr 9;19(4):e0301843. doi: 10.1371/journal.pone.0301843 (PMC11003699; doi:10.1371/journal.pone.0301843)
Supplement: S2 File — (XLSX) [file pone.0301843.s002.xlsx]

## Sheet:  Sheet1
Variable name	Variable classification	Variable Description	Variable value description
PID		pid
Q1_A		Question 1. Leisure activities participated in more than once - A. Culture and arts viewing activities (multiple responses)	1. 1. Viewing exhibitions (art, photography, architecture, design, etc.)
			2. 2.Museum visit
			3. 3. Attending a music concert (classical, opera, etc.)
			4. 4. Watch a traditional art performance (Korean traditional music, folk games, etc.)
			5. 5. Watch a theater performance (including musicals)
			6. 6.Watching a dance performance
			7. 7.Watching a movie
			8. 8. Watch entertainment performances (shows, concerts, magic shows, etc.)
			99. No activity experienced while viewing.
Q1_A_M2		Question 1. Leisure activities participated in more than once - A. Culture and arts viewing activities (multiple responses)	1. 1. Viewing exhibitions (art, photography, architecture, design, etc.)
			2. 2.Museum visit
			3. 3. Attending a music concert (classical, opera, etc.)
			4. 4. Watch a traditional art performance (Korean traditional music, folk games, etc.)
			5. 5. Watch a theater performance (including musicals)
			6. 6.Watching a dance performance
			7. 7.Watching a movie
			8. 8. Watch entertainment performances (shows, concerts, magic shows, etc.)
			99. No activity experienced while viewing.
Q1_A_M3		Question 1. Leisure activities participated in more than once - A. Culture and arts viewing activities (multiple responses)	1. 1. Viewing exhibitions (art, photography, architecture, design, etc.)
			2. 2.Museum visit
			3. 3. Attending a music concert (classical, opera, etc.)
			4. 4. Watch a traditional art performance (Korean traditional music, folk games, etc.)
			5. 5. Watch a theater performance (including musicals)
			6. 6.Watching a dance performance
			7. 7.Watching a movie
			8. 8. Watch entertainment performances (shows, concerts, magic shows, etc.)
			99. No activity experienced while viewing.
Q1_A_M4		Question 1. Leisure activities participated in more than once - A. Culture and arts viewing activities (multiple responses)	1. 1. Viewing exhibitions (art, photography, architecture, design, etc.)
			2. 2.Museum visit
			3. 3. Attending a music concert (classical, opera, etc.)
			4. 4. Watch a traditional art performance (Korean traditional music, folk games, etc.)
			5. 5. Watch a theater performance (including musicals)
			6. 6.Watching a dance performance
			7. 7.Watching a movie
			8. 8. Watch entertainment performances (shows, concerts, magic shows, etc.)
			99. No activity experienced while viewing.
Q1_A_M5		Question 1. Leisure activities participated in more than once - A. Culture and arts viewing activities (multiple responses)	1. 1. Viewing exhibitions (art, photography, architecture, design, etc.)
			2. 2.Museum visit
			3. 3. Attending a music concert (classical, opera, etc.)
			4. 4. Watch a traditional art performance (Korean traditional music, folk games, etc.)
			5. 5. Watch a theater performance (including musicals)
			6. 6.Watching a dance performance
			7. 7.Watching a movie
			8. 8. Watch entertainment performances (shows, concerts, magic shows, etc.)
			99. No activity experienced while viewing.
Q1_A_M6		Question 1. Leisure activities participated in more than once - A. Culture and arts viewing activities (multiple responses)	1. 1. Viewing exhibitions (art, photography, architecture, design, etc.)
			2. 2.Museum visit
			3. 3. Attending a music concert (classical, opera, etc.)
			4. 4. Watch a traditional art performance (Korean traditional music, folk games, etc.)
			5. 5. Watch a theater performance (including musicals)
			6. 6.Watching a dance performance
			7. 7.Watching a movie
			8. 8. Watch entertainment performances (shows, concerts, magic shows, etc.)
			99. No activity experienced while viewing.
Q1_A_M7		Question 1. Leisure activities participated in more than once - A. Culture and arts viewing activities (multiple responses)	1. 1. Viewing exhibitions (art, photography, architecture, design, etc.)
			2. 2.Museum visit
			3. 3. Attending a music concert (classical, opera, etc.)
			4. 4. Watch a traditional art performance (Korean traditional music, folk games, etc.)
			5. 5. Watch a theater performance (including musicals)
			6. 6.Watching a dance performance
			7. 7.Watching a movie
			8. 8. Watch entertainment performances (shows, concerts, magic shows, etc.)
			99. No activity experienced while viewing.
Q1_A_M8		Question 1. Leisure activities participated in more than once - A. Culture and arts viewing activities (multiple responses)	1. 1. Viewing exhibitions (art, photography, architecture, design, etc.)
			2. 2.Museum visit
			3. 3. Attending a music concert (classical, opera, etc.)
			4. 4. Watch a traditional art performance (Korean traditional music, folk games, etc.)
			5. 5. Watch a theater performance (including musicals)
			6. 6.Watching a dance performance
			7. 7.Watching a movie
			8. 8. Watch entertainment performances (shows, concerts, magic shows, etc.)
			99. No activity experienced while viewing.
Q1_A_M9		Question 1. Leisure activities participated in more than once - A. Culture and arts viewing activities (multiple responses)	1. 1. Viewing exhibitions (art, photography, architecture, design, etc.)
			2. 2.Museum visit
			3. 3. Attending a music concert (classical, opera, etc.)
			4. 4. Watch a traditional art performance (Korean traditional music, folk games, etc.)
			5. 5. Watch a theater performance (including musicals)
			6. 6.Watching a dance performance
			7. 7.Watching a movie
			8. 8. Watch entertainment performances (shows, concerts, magic shows, etc.)
			99. No activity experienced while viewing.
Q1_B		Question 1. Leisure activities participated in more than once - B. Culture and arts viewing activities	9. 9.Participation in literary events
			10. 10.Writing/Reading Discussion
			11. 11.Art activities (painting, calligraphy, sculpture, design, ceramics, comics, etc.)
			12. 12.Musical instrument playing/singing class
			13. 13.Learn traditional arts (Samulnori, tightrope walking, etc.)
			14. 14. Photography (including digital camera)
			15. 15.Dance/Dance (ballet, Korean dance, modern dance, broadcast dance, street dance,
			99. No activity experienced while viewing.
Q1_B_M2		Question 1. Leisure activities participated in more than once - B. Culture and arts viewing activities	9. 9.Participation in literary events
			10. 10.Writing/Reading Discussion
			11. 11.Art activities (painting, calligraphy, sculpture, design, ceramics, comics, etc.)
			12. 12.Musical instrument playing/singing class
			13. 13.Learn traditional arts (Samulnori, tightrope walking, etc.)
			14. 14. Photography (including digital camera)
			15. 15.Dance/Dance (ballet, Korean dance, modern dance, broadcast dance, street dance,
			99. No activity experienced while viewing.
Q1_B_M3		Question 1. Leisure activities participated in more than once - B. Culture and arts viewing activities	9. 9.Participation in literary events
			10. 10.Writing/Reading Discussion
			11. 11.Art activities (painting, calligraphy, sculpture, design, ceramics, comics, etc.)
			12. 12.Musical instrument playing/singing class
			13. 13.Learn traditional arts (Samulnori, tightrope walking, etc.)
			14. 14. Photography (including digital camera)
			15. 15.Dance/Dance (ballet, Korean dance, modern dance, broadcast dance, street dance,
			99. No activity experienced while viewing.
Q1_B_M4		Question 1. Leisure activities participated in more than once - B. Culture and arts viewing activities	9. 9.Participation in literary events
			10. 10.Writing/Reading Discussion
			11. 11.Art activities (painting, calligraphy, sculpture, design, ceramics, comics, etc.)
			12. 12.Musical instrument playing/singing class
			13. 13.Learn traditional arts (Samulnori, tightrope walking, etc.)
			14. 14. Photography (including digital camera)
			15. 15.Dance/Dance (ballet, Korean dance, modern dance, broadcast dance, street dance,
			99. No activity experienced while viewing.
Q1_B_M5		Question 1. Leisure activities participated in more than once - B. Culture and arts viewing activities	9. 9.Participation in literary events
			10. 10.Writing/Reading Discussion
			11. 11.Art activities (painting, calligraphy, sculpture, design, ceramics, comics, etc.)
			12. 12.Musical instrument playing/singing class
			13. 13.Learn traditional arts (Samulnori, tightrope walking, etc.)
			14. 14. Photography (including digital camera)
			15. 15.Dance/Dance (ballet, Korean dance, modern dance, broadcast dance, street dance,
			99. No activity experienced while viewing.
Q1_B_M6		Question 1. Leisure activities participated in more than once - B. Culture and arts viewing activities	9. 9.Participation in literary events
			10. 10.Writing/Reading Discussion
			11. 11.Art activities (painting, calligraphy, sculpture, design, ceramics, comics, etc.)
			12. 12.Musical instrument playing/singing class
			13. 13.Learn traditional arts (Samulnori, tightrope walking, etc.)
			14. 14. Photography (including digital camera)
			15. 15.Dance/Dance (ballet, Korean dance, modern dance, broadcast dance, street dance,
			99. No activity experienced while viewing.
Q1_B_M7		Question 1. Leisure activities participated in more than once - B. Culture and arts viewing activities	9. 9.Participation in literary events
			10. 10.Writing/Reading Discussion
			11. 11.Art activities (painting, calligraphy, sculpture, design, ceramics, comics, etc.)
			12. 12.Musical instrument playing/singing class
			13. 13.Learn traditional arts (Samulnori, tightrope walking, etc.)
			14. 14. Photography (including digital camera)
			15. 15.Dance/Dance (ballet, Korean dance, modern dance, broadcast dance, street dance,
			99. No activity experienced while viewing.
Q1_B_M8		Question 1. Leisure activities participated in more than once - B. Culture and arts viewing activities	9. 9.Participation in literary events
			10. 10.Writing/Reading Discussion
			11. 11.Art activities (painting, calligraphy, sculpture, design, ceramics, comics, etc.)
			12. 12.Musical instrument playing/singing class
			13. 13.Learn traditional arts (Samulnori, tightrope walking, etc.)
			14. 14. Photography (including digital camera)
			15. 15.Dance/Dance (ballet, Korean dance, modern dance, broadcast dance, street dance,
			99. No activity experienced while viewing.
Q1_C		Question 1. Leisure activities participated in more than once - C. Sports viewing activities	16. 16. Watching sports games in person - visiting the stadium (soccer, baseball, basketball, ?
			17. 17. Indirect viewing of sports games - Watching through TV, DMB (soccer, baseball, agriculture?
			18. 18. Watch fighting sports (Taekwondo, Judo, Hapkido, Kendo, boxing, etc.)
			19. 19. Watch online games (including e-sports games)
			99. No activity experienced while viewing.
Q1_C_M2		Question 1. Leisure activities participated in more than once - C. Sports viewing activities	16. 16. Watching sports games in person - visiting the stadium (soccer, baseball, basketball, ?
			17. 17. Indirect viewing of sports games - Watching through TV, DMB (soccer, baseball, agriculture?
			18. 18. Watch fighting sports (Taekwondo, Judo, Hapkido, Kendo, boxing, etc.)
			19. 19. Watch online games (including e-sports games)
			99. No activity experienced while viewing.
Q1_C_M3		Question 1. Leisure activities participated in more than once - C. Sports viewing activities	16. 16. Watching sports games in person - visiting the stadium (soccer, baseball, basketball, ?
			17. 17. Indirect viewing of sports games - Watching through TV, DMB (soccer, baseball, agriculture?
			18. 18. Watch fighting sports (Taekwondo, Judo, Hapkido, Kendo, boxing, etc.)
			19. 19. Watch online games (including e-sports games)
			99. No activity experienced while viewing.
Q1_C_M4		Question 1. Leisure activities participated in more than once - C. Sports viewing activities	16. 16. Watching sports games in person - visiting the stadium (soccer, baseball, basketball, ?
			17. 17. Indirect viewing of sports games - Watching through TV, DMB (soccer, baseball, agriculture?
			18. 18. Watch fighting sports (Taekwondo, Judo, Hapkido, Kendo, boxing, etc.)
			19. 19. Watch online games (including e-sports games)
			99. No activity experienced while viewing.
Q1_C_M5		Question 1. Leisure activities participated in more than once - C. Sports viewing activities	16. 16. Watching sports games in person - visiting the stadium (soccer, baseball, basketball, ?
			17. 17. Indirect viewing of sports games - Watching through TV, DMB (soccer, baseball, agriculture?
			18. 18. Watch fighting sports (Taekwondo, Judo, Hapkido, Kendo, boxing, etc.)
			19. 19. Watch online games (including e-sports games)
			99. No activity experienced while viewing.
Q1_D		Question 1. Leisure activities participated in more than once - D. Sports participation activities	20. 20.Basketball, volleyball, baseball, soccer, foot volleyball
			21. 21.Tennis, squash
			22. 22.Billiards/Pokeball
			23. 23.Bowling, table tennis
			24. 24.Golf
			25. 25.Swimming
			26. 26.Windsurfing, water skiing, skin scuba diving, rafting, yachting
			27. 27.Snowboarding, skiing, etc.
			28. 28.Ice skating, ice hockey, etc.
			29. 29.Fitness (bodybuilding)/aerobics
			30. 30.Yoga/Pilates/Taebo
			31. 31. Badminton/Rope jumping/Bare hands. Stretching exercises/Hula hoop
			32. 32.Athletics/Jogging/Breaking
			33. 33. Fighting sports (Taekwondo, Judo, Hapkido, Kendo, boxing, etc.)
			34. 34.Dance sports (tango, waltz, jive, mambo, polka, cha-cha-cha, etc.)
			35. 35.Cycling/Mountain Biking
			36. 36.Inline skating
			37. 37.Horseback riding, rock climbing, triathlon, survival
			99. No activity experienced while viewing.
Q1_D_M2		Question 1. Leisure activities participated in more than once - D. Sports participation activities	20. 20.Basketball, volleyball, baseball, soccer, foot volleyball
			21. 21.Tennis, squash
			22. 22.Billiards/Pokeball
			23. 23.Bowling, table tennis
			24. 24.Golf
			25. 25.Swimming
			26. 26.Windsurfing, water skiing, skin scuba diving, rafting, yachting
			27. 27.Snowboarding, skiing, etc.
			28. 28.Ice skating, ice hockey, etc.
			29. 29.Fitness (bodybuilding)/aerobics
			30. 30.Yoga/Pilates/Taebo
			31. 31. Badminton/Rope jumping/Bare hands. Stretching exercises/Hula hoop
			32. 32.Athletics/Jogging/Breaking
			33. 33. Fighting sports (Taekwondo, Judo, Hapkido, Kendo, boxing, etc.)
			34. 34.Dance sports (tango, waltz, jive, mambo, polka, cha-cha-cha, etc.)
			35. 35.Cycling/Mountain Biking
			36. 36.Inline skating
			37. 37.Horseback riding, rock climbing, triathlon, survival
			99. No activity experienced while viewing.
Q1_D_M3		Question 1. Leisure activities participated in more than once - D. Sports participation activities	20. 20.Basketball, volleyball, baseball, soccer, foot volleyball
			21. 21.Tennis, squash
			22. 22.Billiards/Pokeball
			23. 23.Bowling, table tennis
			24. 24.Golf
			25. 25.Swimming
			26. 26.Windsurfing, water skiing, skin scuba diving, rafting, yachting
			27. 27.Snowboarding, skiing, etc.
			28. 28.Ice skating, ice hockey, etc.
			29. 29.Fitness (bodybuilding)/aerobics
			30. 30.Yoga/Pilates/Taebo
			31. 31. Badminton/Rope jumping/Bare hands. Stretching exercises/Hula hoop
			32. 32.Athletics/Jogging/Breaking
			33. 33. Fighting sports (Taekwondo, Judo, Hapkido, Kendo, boxing, etc.)
			34. 34.Dance sports (tango, waltz, jive, mambo, polka, cha-cha-cha, etc.)
			35. 35.Cycling/Mountain Biking
			36. 36.Inline skating
			37. 37.Horseback riding, rock climbing, triathlon, survival
			99. No activity experienced while viewing.
Q1_D_M4		Question 1. Leisure activities participated in more than once - D. Sports participation activities	20. 20.Basketball, volleyball, baseball, soccer, foot volleyball
			21. 21.Tennis, squash
			22. 22.Billiards/Pokeball
			23. 23.Bowling, table tennis
			24. 24.Golf
			25. 25.Swimming
			26. 26.Windsurfing, water skiing, skin scuba diving, rafting, yachting
			27. 27.Snowboarding, skiing, etc.
			28. 28.Ice skating, ice hockey, etc.
			29. 29.Fitness (bodybuilding)/aerobics
			30. 30.Yoga/Pilates/Taebo
			31. 31. Badminton/Rope jumping/Bare hands. Stretching exercises/Hula hoop
			32. 32.Athletics/Jogging/Breaking
			33. 33. Fighting sports (Taekwondo, Judo, Hapkido, Kendo, boxing, etc.)
			34. 34.Dance sports (tango, waltz, jive, mambo, polka, cha-cha-cha, etc.)
			35. 35.Cycling/Mountain Biking
			36. 36.Inline skating
			37. 37.Horseback riding, rock climbing, triathlon, survival
			99. No activity experienced while viewing.
Q1_D_M5		Question 1. Leisure activities participated in more than once - D. Sports participation activities	20. 20.Basketball, volleyball, baseball, soccer, foot volleyball
			21. 21.Tennis, squash
			22. 22.Billiards/Pokeball
			23. 23.Bowling, table tennis
			24. 24.Golf
			25. 25.Swimming
			26. 26.Windsurfing, water skiing, skin scuba diving, rafting, yachting
			27. 27.Snowboarding, skiing, etc.
			28. 28.Ice skating, ice hockey, etc.
			29. 29.Fitness (bodybuilding)/aerobics
			30. 30.Yoga/Pilates/Taebo
			31. 31. Badminton/Rope jumping/Bare hands. Stretching exercises/Hula hoop
			32. 32.Athletics/Jogging/Breaking
			33. 33. Fighting sports (Taekwondo, Judo, Hapkido, Kendo, boxing, etc.)
			34. 34.Dance sports (tango, waltz, jive, mambo, polka, cha-cha-cha, etc.)
			35. 35.Cycling/Mountain Biking
			36. 36.Inline skating
			37. 37.Horseback riding, rock climbing, triathlon, survival
			99. No activity experienced while viewing.
Q1_D_M6		Question 1. Leisure activities participated in more than once - D. Sports participation activities	20. 20.Basketball, volleyball, baseball, soccer, foot volleyball
			21. 21.Tennis, squash
			22. 22.Billiards/Pokeball
			23. 23.Bowling, table tennis
			24. 24.Golf
			25. 25.Swimming
			26. 26.Windsurfing, water skiing, skin scuba diving, rafting, yachting
			27. 27.Snowboarding, skiing, etc.
			28. 28.Ice skating, ice hockey, etc.
			29. 29.Fitness (bodybuilding)/aerobics
			30. 30.Yoga/Pilates/Taebo
			31. 31. Badminton/Rope jumping/Bare hands. Stretching exercises/Hula hoop
			32. 32.Athletics/Jogging/Breaking
			33. 33. Fighting sports (Taekwondo, Judo, Hapkido, Kendo, boxing, etc.)
			34. 34.Dance sports (tango, waltz, jive, mambo, polka, cha-cha-cha, etc.)
			35. 35.Cycling/Mountain Biking
			36. 36.Inline skating
			37. 37.Horseback riding, rock climbing, triathlon, survival
			99. No activity experienced while viewing.
Q1_D_M7		Question 1. Leisure activities participated in more than once - D. Sports participation activities	20. 20.Basketball, volleyball, baseball, soccer, foot volleyball
			21. 21.Tennis, squash
			22. 22.Billiards/Pokeball
			23. 23.Bowling, table tennis
			24. 24.Golf
			25. 25.Swimming
			26. 26.Windsurfing, water skiing, skin scuba diving, rafting, yachting
			27. 27.Snowboarding, skiing, etc.
			28. 28.Ice skating, ice hockey, etc.
			29. 29.Fitness (bodybuilding)/aerobics
			30. 30.Yoga/Pilates/Taebo
			31. 31. Badminton/Rope jumping/Bare hands. Stretching exercises/Hula hoop
			32. 32.Athletics/Jogging/Breaking
			33. 33. Fighting sports (Taekwondo, Judo, Hapkido, Kendo, boxing, etc.)
			34. 34.Dance sports (tango, waltz, jive, mambo, polka, cha-cha-cha, etc.)
			35. 35.Cycling/Mountain Biking
			36. 36.Inline skating
			37. 37.Horseback riding, rock climbing, triathlon, survival
			99. No activity experienced while viewing.
Q1_D_M8		Question 1. Leisure activities participated in more than once - D. Sports participation activities	20. 20.Basketball, volleyball, baseball, soccer, foot volleyball
			21. 21.Tennis, squash
			22. 22.Billiards/Pokeball
			23. 23.Bowling, table tennis
			24. 24.Golf
			25. 25.Swimming
			26. 26.Windsurfing, water skiing, skin scuba diving, rafting, yachting
			27. 27.Snowboarding, skiing, etc.
			28. 28.Ice skating, ice hockey, etc.
			29. 29.Fitness (bodybuilding)/aerobics
			30. 30.Yoga/Pilates/Taebo
			31. 31. Badminton/Rope jumping/Bare hands. Stretching exercises/Hula hoop
			32. 32.Athletics/Jogging/Breaking
			33. 33. Fighting sports (Taekwondo, Judo, Hapkido, Kendo, boxing, etc.)
			34. 34.Dance sports (tango, waltz, jive, mambo, polka, cha-cha-cha, etc.)
			35. 35.Cycling/Mountain Biking
			36. 36.Inline skating
			37. 37.Horseback riding, rock climbing, triathlon, survival
			99. No activity experienced while viewing.
Q1_D_M9		Question 1. Leisure activities participated in more than once - D. Sports participation activities	20. 20.Basketball, volleyball, baseball, soccer, foot volleyball
			21. 21.Tennis, squash
			22. 22.Billiards/Pokeball
			23. 23.Bowling, table tennis
			24. 24.Golf
			25. 25.Swimming
			26. 26.Windsurfing, water skiing, skin scuba diving, rafting, yachting
			27. 27.Snowboarding, skiing, etc.
			28. 28.Ice skating, ice hockey, etc.
			29. 29.Fitness (bodybuilding)/aerobics
			30. 30.Yoga/Pilates/Taebo
			31. 31. Badminton/Rope jumping/Bare hands. Stretching exercises/Hula hoop
			32. 32.Athletics/Jogging/Breaking
			33. 33. Fighting sports (Taekwondo, Judo, Hapkido, Kendo, boxing, etc.)
			34. 34.Dance sports (tango, waltz, jive, mambo, polka, cha-cha-cha, etc.)
			35. 35.Cycling/Mountain Biking
			36. 36.Inline skating
			37. 37.Horseback riding, rock climbing, triathlon, survival
			99. No activity experienced while viewing.
Q1_D_M10		Question 1. Leisure activities participated in more than once - D. Sports participation activities	20. 20.Basketball, volleyball, baseball, soccer, foot volleyball
			21. 21.Tennis, squash
			22. 22.Billiards/Pokeball
			23. 23.Bowling, table tennis
			24. 24.Golf
			25. 25.Swimming
			26. 26.Windsurfing, water skiing, skin scuba diving, rafting, yachting
			27. 27.Snowboarding, skiing, etc.
			28. 28.Ice skating, ice hockey, etc.
			29. 29.Fitness (bodybuilding)/aerobics
			30. 30.Yoga/Pilates/Taebo
			31. 31. Badminton/Rope jumping/Bare hands. Stretching exercises/Hula hoop
			32. 32.Athletics/Jogging/Breaking
			33. 33. Fighting sports (Taekwondo, Judo, Hapkido, Kendo, boxing, etc.)
			34. 34.Dance sports (tango, waltz, jive, mambo, polka, cha-cha-cha, etc.)
			35. 35.Cycling/Mountain Biking
			36. 36.Inline skating
			37. 37.Horseback riding, rock climbing, triathlon, survival
			99. No activity experienced while viewing.
Q1_D_M11		Question 1. Leisure activities participated in more than once - D. Sports participation activities	20. 20.Basketball, volleyball, baseball, soccer, foot volleyball
			21. 21.Tennis, squash
			22. 22.Billiards/Pokeball
			23. 23.Bowling, table tennis
			24. 24.Golf
			25. 25.Swimming
			26. 26.Windsurfing, water skiing, skin scuba diving, rafting, yachting
			27. 27.Snowboarding, skiing, etc.
			28. 28.Ice skating, ice hockey, etc.
			29. 29.Fitness (bodybuilding)/aerobics
			30. 30.Yoga/Pilates/Taebo
			31. 31. Badminton/Rope jumping/Bare hands. Stretching exercises/Hula hoop
			32. 32.Athletics/Jogging/Breaking
			33. 33. Fighting sports (Taekwondo, Judo, Hapkido, Kendo, boxing, etc.)
			34. 34.Dance sports (tango, waltz, jive, mambo, polka, cha-cha-cha, etc.)
			35. 35.Cycling/Mountain Biking
			36. 36.Inline skating
			37. 37.Horseback riding, rock climbing, triathlon, survival
			99. No activity experienced while viewing.
Q1_D_M12		Question 1. Leisure activities participated in more than once - D. Sports participation activities	20. 20.Basketball, volleyball, baseball, soccer, foot volleyball
			21. 21.Tennis, squash
			22. 22.Billiards/Pokeball
			23. 23.Bowling, table tennis
			24. 24.Golf
			25. 25.Swimming
			26. 26.Windsurfing, water skiing, skin scuba diving, rafting, yachting
			27. 27.Snowboarding, skiing, etc.
			28. 28.Ice skating, ice hockey, etc.
			29. 29.Fitness (bodybuilding)/aerobics
			30. 30.Yoga/Pilates/Taebo
			31. 31. Badminton/Rope jumping/Bare hands. Stretching exercises/Hula hoop
			32. 32.Athletics/Jogging/Breaking
			33. 33. Fighting sports (Taekwondo, Judo, Hapkido, Kendo, boxing, etc.)
			34. 34.Dance sports (tango, waltz, jive, mambo, polka, cha-cha-cha, etc.)
			35. 35.Cycling/Mountain Biking
			36. 36.Inline skating
			37. 37.Horseback riding, rock climbing, triathlon, survival
			99. No activity experienced while viewing.
Q1_D_M13		Question 1. Leisure activities participated in more than once - D. Sports participation activities	20. 20.Basketball, volleyball, baseball, soccer, foot volleyball
			21. 21.Tennis, squash
			22. 22.Billiards/Pokeball
			23. 23.Bowling, table tennis
			24. 24.Golf
			25. 25.Swimming
			26. 26.Windsurfing, water skiing, skin scuba diving, rafting, yachting
			27. 27.Snowboarding, skiing, etc.
			28. 28.Ice skating, ice hockey, etc.
			29. 29.Fitness (bodybuilding)/aerobics
			30. 30.Yoga/Pilates/Taebo
			31. 31. Badminton/Rope jumping/Bare hands. Stretching exercises/Hula hoop
			32. 32.Athletics/Jogging/Breaking
			33. 33. Fighting sports (Taekwondo, Judo, Hapkido, Kendo, boxing, etc.)
			34. 34.Dance sports (tango, waltz, jive, mambo, polka, cha-cha-cha, etc.)
			35. 35.Cycling/Mountain Biking
			36. 36.Inline skating
			37. 37.Horseback riding, rock climbing, triathlon, survival
			99. No activity experienced while viewing.
Q1_D_M14		Question 1. Leisure activities participated in more than once - D. Sports participation activities	20. 20.Basketball, volleyball, baseball, soccer, foot volleyball
			21. 21.Tennis, squash
			22. 22.Billiards/Pokeball
			23. 23.Bowling, table tennis
			24. 24.Golf
			25. 25.Swimming
			26. 26.Windsurfing, water skiing, skin scuba diving, rafting, yachting
			27. 27.Snowboarding, skiing, etc.
			28. 28.Ice skating, ice hockey, etc.
			29. 29.Fitness (bodybuilding)/aerobics
			30. 30.Yoga/Pilates/Taebo
			31. 31. Badminton/Rope jumping/Bare hands. Stretching exercises/Hula hoop
			32. 32.Athletics/Jogging/Breaking
			33. 33. Fighting sports (Taekwondo, Judo, Hapkido, Kendo, boxing, etc.)
			34. 34.Dance sports (tango, waltz, jive, mambo, polka, cha-cha-cha, etc.)
			35. 35.Cycling/Mountain Biking
			36. 36.Inline skating
			37. 37.Horseback riding, rock climbing, triathlon, survival
			99. No activity experienced while viewing.
Q1_D_M15		Question 1. Leisure activities participated in more than once - D. Sports participation activities	20. 20.Basketball, volleyball, baseball, soccer, foot volleyball
			21. 21.Tennis, squash
			22. 22.Billiards/Pokeball
			23. 23.Bowling, table tennis
			24. 24.Golf
			25. 25.Swimming
			26. 26.Windsurfing, water skiing, skin scuba diving, rafting, yachting
			27. 27.Snowboarding, skiing, etc.
			28. 28.Ice skating, ice hockey, etc.
			29. 29.Fitness (bodybuilding)/aerobics
			30. 30.Yoga/Pilates/Taebo
			31. 31. Badminton/Rope jumping/Bare hands. Stretching exercises/Hula hoop
			32. 32.Athletics/Jogging/Breaking
			33. 33. Fighting sports (Taekwondo, Judo, Hapkido, Kendo, boxing, etc.)
			34. 34.Dance sports (tango, waltz, jive, mambo, polka, cha-cha-cha, etc.)
			35. 35.Cycling/Mountain Biking
			36. 36.Inline skating
			37. 37.Horseback riding, rock climbing, triathlon, survival
			99. No activity experienced while viewing.
Q1_D_M16		Question 1. Leisure activities participated in more than once - D. Sports participation activities	20. 20.Basketball, volleyball, baseball, soccer, foot volleyball
			21. 21.Tennis, squash
			22. 22.Billiards/Pokeball
			23. 23.Bowling, table tennis
			24. 24.Golf
			25. 25.Swimming
			26. 26.Windsurfing, water skiing, skin scuba diving, rafting, yachting
			27. 27.Snowboarding, skiing, etc.
			28. 28.Ice skating, ice hockey, etc.
			29. 29.Fitness (bodybuilding)/aerobics
			30. 30.Yoga/Pilates/Taebo
			31. 31. Badminton/Rope jumping/Bare hands. Stretching exercises/Hula hoop
			32. 32.Athletics/Jogging/Breaking
			33. 33. Fighting sports (Taekwondo, Judo, Hapkido, Kendo, boxing, etc.)
			34. 34.Dance sports (tango, waltz, jive, mambo, polka, cha-cha-cha, etc.)
			35. 35.Cycling/Mountain Biking
			36. 36.Inline skating
			37. 37.Horseback riding, rock climbing, triathlon, survival
			99. No activity experienced while viewing.
Q1_D_M17		Question 1. Leisure activities participated in more than once - D. Sports participation activities	20. 20.Basketball, volleyball, baseball, soccer, foot volleyball
			21. 21.Tennis, squash
			22. 22.Billiards/Pokeball
			23. 23.Bowling, table tennis
			24. 24.Golf
			25. 25.Swimming
			26. 26.Windsurfing, water skiing, skin scuba diving, rafting, yachting
			27. 27.Snowboarding, skiing, etc.
			28. 28.Ice skating, ice hockey, etc.
			29. 29.Fitness (bodybuilding)/aerobics
			30. 30.Yoga/Pilates/Taebo
			31. 31. Badminton/Rope jumping/Bare hands. Stretching exercises/Hula hoop
			32. 32.Athletics/Jogging/Breaking
			33. 33. Fighting sports (Taekwondo, Judo, Hapkido, Kendo, boxing, etc.)
			34. 34.Dance sports (tango, waltz, jive, mambo, polka, cha-cha-cha, etc.)
			35. 35.Cycling/Mountain Biking
			36. 36.Inline skating
			37. 37.Horseback riding, rock climbing, triathlon, survival
			99. No activity experienced while viewing.
Q1_D_M18		Question 1. Leisure activities participated in more than once - D. Sports participation activities	20. 20.Basketball, volleyball, baseball, soccer, foot volleyball
			21. 21.Tennis, squash
			22. 22.Billiards/Pokeball
			23. 23.Bowling, table tennis
			24. 24.Golf
			25. 25.Swimming
			26. 26.Windsurfing, water skiing, skin scuba diving, rafting, yachting
			27. 27.Snowboarding, skiing, etc.
			28. 28.Ice skating, ice hockey, etc.
			29. 29.Fitness (bodybuilding)/aerobics
			30. 30.Yoga/Pilates/Taebo
			31. 31. Badminton/Rope jumping/Bare hands. Stretching exercises/Hula hoop
			32. 32.Athletics/Jogging/Breaking
			33. 33. Fighting sports (Taekwondo, Judo, Hapkido, Kendo, boxing, etc.)
			34. 34.Dance sports (tango, waltz, jive, mambo, polka, cha-cha-cha, etc.)
			35. 35.Cycling/Mountain Biking
			36. 36.Inline skating
			37. 37.Horseback riding, rock climbing, triathlon, survival
			99. No activity experienced while viewing.
Q1_D_M19		Question 1. Leisure activities participated in more than once - D. Sports participation activities	20. 20.Basketball, volleyball, baseball, soccer, foot volleyball
			21. 21.Tennis, squash
			22. 22.Billiards/Pokeball
			23. 23.Bowling, table tennis
			24. 24.Golf
			25. 25.Swimming
			26. 26.Windsurfing, water skiing, skin scuba diving, rafting, yachting
			27. 27.Snowboarding, skiing, etc.
			28. 28.Ice skating, ice hockey, etc.
			29. 29.Fitness (bodybuilding)/aerobics
			30. 30.Yoga/Pilates/Taebo
			31. 31. Badminton/Rope jumping/Bare hands. Stretching exercises/Hula hoop
			32. 32.Athletics/Jogging/Breaking
			33. 33. Fighting sports (Taekwondo, Judo, Hapkido, Kendo, boxing, etc.)
			34. 34.Dance sports (tango, waltz, jive, mambo, polka, cha-cha-cha, etc.)
			35. 35.Cycling/Mountain Biking
			36. 36.Inline skating
			37. 37.Horseback riding, rock climbing, triathlon, survival
			99. No activity experienced while viewing.
Q1_E		Question 1. Leisure activities participated in more than once - E. Tourism activities	38. 38.Visit to cultural sites (old palaces, temples, historic sites, etc.)
			39. 39.Visiting natural scenic spots and scenery
			40. 40.Forest bathing
			41. 41. Domestic camping
			42. 42.Overseas travel
			43. 43.Picnic/Picnic
			44. 44.Hot spring/sea bathing
			45. 45.Take a cruise
			46. 46.Go to theme park/amusement park/zoo/botanical garden
			47. 47.Participation in local festivals
			48. 48.Car drive
			99. No activity experienced while viewing.
Q1_E_M2		Question 1. Leisure activities participated in more than once - E. Tourism activities	38. 38.Visit to cultural sites (old palaces, temples, historic sites, etc.)
			39. 39.Visiting natural scenic spots and scenery
			40. 40.Forest bathing
			41. 41. Domestic camping
			42. 42.Overseas travel
			43. 43.Picnic/Picnic
			44. 44.Hot spring/sea bathing
			45. 45.Take a cruise
			46. 46.Go to theme park/amusement park/zoo/botanical garden
			47. 47.Participation in local festivals
			48. 48.Car drive
			99. No activity experienced while viewing.
Q1_E_M3		Question 1. Leisure activities participated in more than once - E. Tourism activities	38. 38.Visit to cultural sites (old palaces, temples, historic sites, etc.)
			39. 39.Visiting natural scenic spots and scenery
			40. 40.Forest bathing
			41. 41. Domestic camping
			42. 42.Overseas travel
			43. 43.Picnic/Picnic
			44. 44.Hot spring/sea bathing
			45. 45.Take a cruise
			46. 46.Go to theme park/amusement park/zoo/botanical garden
			47. 47.Participation in local festivals
			48. 48.Car drive
			99. No activity experienced while viewing.
Q1_E_M4		Question 1. Leisure activities participated in more than once - E. Tourism activities	38. 38.Visit to cultural sites (old palaces, temples, historic sites, etc.)
			39. 39.Visiting natural scenic spots and scenery
			40. 40.Forest bathing
			41. 41. Domestic camping
			42. 42.Overseas travel
			43. 43.Picnic/Picnic
			44. 44.Hot spring/sea bathing
			45. 45.Take a cruise
			46. 46.Go to theme park/amusement park/zoo/botanical garden
			47. 47.Participation in local festivals
			48. 48.Car drive
			99. No activity experienced while viewing.
Q1_E_M5		Question 1. Leisure activities participated in more than once - E. Tourism activities	38. 38.Visit to cultural sites (old palaces, temples, historic sites, etc.)
			39. 39.Visiting natural scenic spots and scenery
			40. 40.Forest bathing
			41. 41. Domestic camping
			42. 42.Overseas travel
			43. 43.Picnic/Picnic
			44. 44.Hot spring/sea bathing
			45. 45.Take a cruise
			46. 46.Go to theme park/amusement park/zoo/botanical garden
			47. 47.Participation in local festivals
			48. 48.Car drive
			99. No activity experienced while viewing.
Q1_E_M6		Question 1. Leisure activities participated in more than once - E. Tourism activities	38. 38.Visit to cultural sites (old palaces, temples, historic sites, etc.)
			39. 39.Visiting natural scenic spots and scenery
			40. 40.Forest bathing
			41. 41. Domestic camping
			42. 42.Overseas travel
			43. 43.Picnic/Picnic
			44. 44.Hot spring/sea bathing
			45. 45.Take a cruise
			46. 46.Go to theme park/amusement park/zoo/botanical garden
			47. 47.Participation in local festivals
			48. 48.Car drive
			99. No activity experienced while viewing.
Q1_E_M7		Question 1. Leisure activities participated in more than once - E. Tourism activities	38. 38.Visit to cultural sites (old palaces, temples, historic sites, etc.)
			39. 39.Visiting natural scenic spots and scenery
			40. 40.Forest bathing
			41. 41. Domestic camping
			42. 42.Overseas travel
			43. 43.Picnic/Picnic
			44. 44.Hot spring/sea bathing
			45. 45.Take a cruise
			46. 46.Go to theme park/amusement park/zoo/botanical garden
			47. 47.Participation in local festivals
			48. 48.Car drive
			99. No activity experienced while viewing.
Q1_E_M8		Question 1. Leisure activities participated in more than once - E. Tourism activities	38. 38.Visit to cultural sites (old palaces, temples, historic sites, etc.)
			39. 39.Visiting natural scenic spots and scenery
			40. 40.Forest bathing
			41. 41. Domestic camping
			42. 42.Overseas travel
			43. 43.Picnic/Picnic
			44. 44.Hot spring/sea bathing
			45. 45.Take a cruise
			46. 46.Go to theme park/amusement park/zoo/botanical garden
			47. 47.Participation in local festivals
			48. 48.Car drive
			99. No activity experienced while viewing.
Q1_E_M9		Question 1. Leisure activities participated in more than once - E. Tourism activities	38. 38.Visit to cultural sites (old palaces, temples, historic sites, etc.)
			39. 39.Visiting natural scenic spots and scenery
			40. 40.Forest bathing
			41. 41. Domestic camping
			42. 42.Overseas travel
			43. 43.Picnic/Picnic
			44. 44.Hot spring/sea bathing
			45. 45.Take a cruise
			46. 46.Go to theme park/amusement park/zoo/botanical garden
			47. 47.Participation in local festivals
			48. 48.Car drive
			99. No activity experienced while viewing.
Q1_E_M10		Question 1. Leisure activities participated in more than once - E. Tourism activities	38. 38.Visit to cultural sites (old palaces, temples, historic sites, etc.)
			39. 39.Visiting natural scenic spots and scenery
			40. 40.Forest bathing
			41. 41. Domestic camping
			42. 42.Overseas travel
			43. 43.Picnic/Picnic
			44. 44.Hot spring/sea bathing
			45. 45.Take a cruise
			46. 46.Go to theme park/amusement park/zoo/botanical garden
			47. 47.Participation in local festivals
			48. 48.Car drive
			99. No activity experienced while viewing.
Q1_E_M11		Question 1. Leisure activities participated in more than once - E. Tourism activities	38. 38.Visit to cultural sites (old palaces, temples, historic sites, etc.)
			39. 39.Visiting natural scenic spots and scenery
			40. 40.Forest bathing
			41. 41. Domestic camping
			42. 42.Overseas travel
			43. 43.Picnic/Picnic
			44. 44.Hot spring/sea bathing
			45. 45.Take a cruise
			46. 46.Go to theme park/amusement park/zoo/botanical garden
			47. 47.Participation in local festivals
			48. 48.Car drive
			99. No activity experienced while viewing.
Q1_E_M12		Question 1. Leisure activities participated in more than once - E. Tourism activities	38. 38.Visit to cultural sites (old palaces, temples, historic sites, etc.)
			39. 39.Visiting natural scenic spots and scenery
			40. 40.Forest bathing
			41. 41. Domestic camping
			42. 42.Overseas travel
			43. 43.Picnic/Picnic
			44. 44.Hot spring/sea bathing
			45. 45.Take a cruise
			46. 46.Go to theme park/amusement park/zoo/botanical garden
			47. 47.Participation in local festivals
			48. 48.Car drive
			99. No activity experienced while viewing.
Q1_F		Question 1. Leisure activities participated in more than once - F. Hobbies and entertainment activities	49. 49.Collection activities (including scrap)
			50. 50. Daily crafts (cross-stitch, beadwork, DIY, flower arrangement, etc.)
			51. 51.Cooking/tea ceremony
			52. 52. Caring for pets
			53. 53.Go to karaoke
			54. 54.Interior (house, car, etc.)
			55. 55. Hiking
			56. 56.Fishing
			57. 57.Homepage/Blog Management
			58. 58.Internet search/one-person media production/SNS
			59. 59.Games (online/mobile/console games, etc.)
			60. 60.Board game/puzzle/cube matching
			61. 61. Baduk/Janggi/Chess
			62. 62.Gamble (horse racing, racing, casino, card playing, GoStop, mahjong, etc.)/lottery
			63. 63.Shopping/Eating out
			64. 64.Drinking
			65. 65.Reading (including web novels)
			66. 66.Watch comics (including webtoons)
			67. 67.Beauty (skin care, hair care, nail art, massage, plastic surgery, etc.)
			68. 68.Language/technology/certification acquisition study, use of academies, etc.
			69. 69. Unique/theme cafe experience (escape room, VR, fishing cafe, etc.)
			70. 70.Gardening (pots, flower bed maintenance, etc.)
			99. No activity experienced while viewing.
Q1_F_M2		Question 1. Leisure activities participated in more than once - F. Hobbies and entertainment activities	49. 49.Collection activities (including scrap)
			50. 50. Daily crafts (cross-stitch, beadwork, DIY, flower arrangement, etc.)
			51. 51.Cooking/tea ceremony
			52. 52. Caring for pets
			53. 53.Go to karaoke
			54. 54.Interior (house, car, etc.)
			55. 55. Hiking
			56. 56.Fishing
			57. 57.Homepage/Blog Management
			58. 58.Internet search/one-person media production/SNS
			59. 59.Games (online/mobile/console games, etc.)
			60. 60.Board game/puzzle/cube matching
			61. 61. Baduk/Janggi/Chess
			62. 62.Gamble (horse racing, racing, casino, card playing, GoStop, mahjong, etc.)/lottery
			63. 63.Shopping/Eating out
			64. 64.Drinking
			65. 65.Reading (including web novels)
			66. 66.Watch comics (including webtoons)
			67. 67.Beauty (skin care, hair care, nail art, massage, plastic surgery, etc.)
			68. 68.Language/technology/certification acquisition study, use of academies, etc.
			69. 69. Unique/theme cafe experience (escape room, VR, fishing cafe, etc.)
			70. 70.Gardening (pots, flower bed maintenance, etc.)
			99. No activity experienced while viewing.
Q1_F_M3		Question 1. Leisure activities participated in more than once - F. Hobbies and entertainment activities	49. 49.Collection activities (including scrap)
			50. 50. Daily crafts (cross-stitch, beadwork, DIY, flower arrangement, etc.)
			51. 51.Cooking/tea ceremony
			52. 52. Caring for pets
			53. 53.Go to karaoke
			54. 54.Interior (house, car, etc.)
			55. 55. Hiking
			56. 56.Fishing
			57. 57.Homepage/Blog Management
			58. 58.Internet search/one-person media production/SNS
			59. 59.Games (online/mobile/console games, etc.)
			60. 60.Board game/puzzle/cube matching
			61. 61. Baduk/Janggi/Chess
			62. 62.Gamble (horse racing, racing, casino, card playing, GoStop, mahjong, etc.)/lottery
			63. 63.Shopping/Eating out
			64. 64.Drinking
			65. 65.Reading (including web novels)
			66. 66.Watch comics (including webtoons)
			67. 67.Beauty (skin care, hair care, nail art, massage, plastic surgery, etc.)
			68. 68.Language/technology/certification acquisition study, use of academies, etc.
			69. 69. Unique/theme cafe experience (escape room, VR, fishing cafe, etc.)
			70. 70.Gardening (pots, flower bed maintenance, etc.)
			99. No activity experienced while viewing.
Q1_F_M4		Question 1. Leisure activities participated in more than once - F. Hobbies and entertainment activities	49. 49.Collection activities (including scrap)
			50. 50. Daily crafts (cross-stitch, beadwork, DIY, flower arrangement, etc.)
			51. 51.Cooking/tea ceremony
			52. 52. Caring for pets
			53. 53.Go to karaoke
			54. 54.Interior (house, car, etc.)
			55. 55. Hiking
			56. 56.Fishing
			57. 57.Homepage/Blog Management
			58. 58.Internet search/one-person media production/SNS
			59. 59.Games (online/mobile/console games, etc.)
			60. 60.Board game/puzzle/cube matching
			61. 61. Baduk/Janggi/Chess
			62. 62.Gamble (horse racing, racing, casino, card playing, GoStop, mahjong, etc.)/lottery
			63. 63.Shopping/Eating out
			64. 64.Drinking
			65. 65.Reading (including web novels)
			66. 66.Watch comics (including webtoons)
			67. 67.Beauty (skin care, hair care, nail art, massage, plastic surgery, etc.)
			68. 68.Language/technology/certification acquisition study, use of academies, etc.
			69. 69. Unique/theme cafe experience (escape room, VR, fishing cafe, etc.)
			70. 70.Gardening (pots, flower bed maintenance, etc.)
			99. No activity experienced while viewing.
Q1_F_M5		Question 1. Leisure activities participated in more than once - F. Hobbies and entertainment activities	49. 49.Collection activities (including scrap)
			50. 50. Daily crafts (cross-stitch, beadwork, DIY, flower arrangement, etc.)
			51. 51.Cooking/tea ceremony
			52. 52. Caring for pets
			53. 53.Go to karaoke
			54. 54.Interior (house, car, etc.)
			55. 55. Hiking
			56. 56.Fishing
			57. 57.Homepage/Blog Management
			58. 58.Internet search/one-person media production/SNS
			59. 59.Games (online/mobile/console games, etc.)
			60. 60.Board game/puzzle/cube matching
			61. 61. Baduk/Janggi/Chess
			62. 62.Gamble (horse racing, racing, casino, card playing, GoStop, mahjong, etc.)/lottery
			63. 63.Shopping/Eating out
			64. 64.Drinking
			65. 65.Reading (including web novels)
			66. 66.Watch comics (including webtoons)
			67. 67.Beauty (skin care, hair care, nail art, massage, plastic surgery, etc.)
			68. 68.Language/technology/certification acquisition study, use of academies, etc.
			69. 69. Unique/theme cafe experience (escape room, VR, fishing cafe, etc.)
			70. 70.Gardening (pots, flower bed maintenance, etc.)
			99. No activity experienced while viewing.
Q1_F_M6		Question 1. Leisure activities participated in more than once - F. Hobbies and entertainment activities	49. 49.Collection activities (including scrap)
			50. 50. Daily crafts (cross-stitch, beadwork, DIY, flower arrangement, etc.)
			51. 51.Cooking/tea ceremony
			52. 52. Caring for pets
			53. 53.Go to karaoke
			54. 54.Interior (house, car, etc.)
			55. 55. Hiking
			56. 56.Fishing
			57. 57.Homepage/Blog Management
			58. 58.Internet search/one-person media production/SNS
			59. 59.Games (online/mobile/console games, etc.)
			60. 60.Board game/puzzle/cube matching
			61. 61. Baduk/Janggi/Chess
			62. 62.Gamble (horse racing, racing, casino, card playing, GoStop, mahjong, etc.)/lottery
			63. 63.Shopping/Eating out
			64. 64.Drinking
			65. 65.Reading (including web novels)
			66. 66.Watch comics (including webtoons)
			67. 67.Beauty (skin care, hair care, nail art, massage, plastic surgery, etc.)
			68. 68.Language/technology/certification acquisition study, use of academies, etc.
			69. 69. Unique/theme cafe experience (escape room, VR, fishing cafe, etc.)
			70. 70.Gardening (pots, flower bed maintenance, etc.)
			99. No activity experienced while viewing.
Q1_F_M7		Question 1. Leisure activities participated in more than once - F. Hobbies and entertainment activities	49. 49.Collection activities (including scrap)
			50. 50. Daily crafts (cross-stitch, beadwork, DIY, flower arrangement, etc.)
			51. 51.Cooking/tea ceremony
			52. 52. Caring for pets
			53. 53.Go to karaoke
			54. 54.Interior (house, car, etc.)
			55. 55. Hiking
			56. 56.Fishing
			57. 57.Homepage/Blog Management
			58. 58.Internet search/one-person media production/SNS
			59. 59.Games (online/mobile/console games, etc.)
			60. 60.Board game/puzzle/cube matching
			61. 61. Baduk/Janggi/Chess
			62. 62.Gamble (horse racing, racing, casino, card playing, GoStop, mahjong, etc.)/lottery
			63. 63.Shopping/Eating out
			64. 64.Drinking
			65. 65.Reading (including web novels)
			66. 66.Watch comics (including webtoons)
			67. 67.Beauty (skin care, hair care, nail art, massage, plastic surgery, etc.)
			68. 68.Language/technology/certification acquisition study, use of academies, etc.
			69. 69. Unique/theme cafe experience (escape room, VR, fishing cafe, etc.)
			70. 70.Gardening (pots, flower bed maintenance, etc.)
			99. No activity experienced while viewing.
Q1_F_M8		Question 1. Leisure activities participated in more than once - F. Hobbies and entertainment activities	49. 49.Collection activities (including scrap)
			50. 50. Daily crafts (cross-stitch, beadwork, DIY, flower arrangement, etc.)
			51. 51.Cooking/tea ceremony
			52. 52. Caring for pets
			53. 53.Go to karaoke
			54. 54.Interior (house, car, etc.)
			55. 55. Hiking
			56. 56.Fishing
			57. 57.Homepage/Blog Management
			58. 58.Internet search/one-person media production/SNS
			59. 59.Games (online/mobile/console games, etc.)
			60. 60.Board game/puzzle/cube matching
			61. 61. Baduk/Janggi/Chess
			62. 62.Gamble (horse racing, racing, casino, card playing, GoStop, mahjong, etc.)/lottery
			63. 63.Shopping/Eating out
			64. 64.Drinking
			65. 65.Reading (including web novels)
			66. 66.Watch comics (including webtoons)
			67. 67.Beauty (skin care, hair care, nail art, massage, plastic surgery, etc.)
			68. 68.Language/technology/certification acquisition study, use of academies, etc.
			69. 69. Unique/theme cafe experience (escape room, VR, fishing cafe, etc.)
			70. 70.Gardening (pots, flower bed maintenance, etc.)
			99. No activity experienced while viewing.
Q1_F_M9		Question 1. Leisure activities participated in more than once - F. Hobbies and entertainment activities	49. 49.Collection activities (including scrap)
			50. 50. Daily crafts (cross-stitch, beadwork, DIY, flower arrangement, etc.)
			51. 51.Cooking/tea ceremony
			52. 52. Caring for pets
			53. 53.Go to karaoke
			54. 54.Interior (house, car, etc.)
			55. 55. Hiking
			56. 56.Fishing
			57. 57.Homepage/Blog Management
			58. 58.Internet search/one-person media production/SNS
			59. 59.Games (online/mobile/console games, etc.)
			60. 60.Board game/puzzle/cube matching
			61. 61. Baduk/Janggi/Chess
			62. 62.Gamble (horse racing, racing, casino, card playing, GoStop, mahjong, etc.)/lottery
			63. 63.Shopping/Eating out
			64. 64.Drinking
			65. 65.Reading (including web novels)
			66. 66.Watch comics (including webtoons)
			67. 67.Beauty (skin care, hair care, nail art, massage, plastic surgery, etc.)
			68. 68.Language/technology/certification acquisition study, use of academies, etc.
			69. 69. Unique/theme cafe experience (escape room, VR, fishing cafe, etc.)
			70. 70.Gardening (pots, flower bed maintenance, etc.)
			99. No activity experienced while viewing.
Q1_F_M10		Question 1. Leisure activities participated in more than once - F. Hobbies and entertainment activities	49. 49.Collection activities (including scrap)
			50. 50. Daily crafts (cross-stitch, beadwork, DIY, flower arrangement, etc.)
			51. 51.Cooking/tea ceremony
			52. 52. Caring for pets
			53. 53.Go to karaoke
			54. 54.Interior (house, car, etc.)
			55. 55. Hiking
			56. 56.Fishing
			57. 57.Homepage/Blog Management
			58. 58.Internet search/one-person media production/SNS
			59. 59.Games (online/mobile/console games, etc.)
			60. 60.Board game/puzzle/cube matching
			61. 61. Baduk/Janggi/Chess
			62. 62.Gamble (horse racing, racing, casino, card playing, GoStop, mahjong, etc.)/lottery
			63. 63.Shopping/Eating out
			64. 64.Drinking
			65. 65.Reading (including web novels)
			66. 66.Watch comics (including webtoons)
			67. 67.Beauty (skin care, hair care, nail art, massage, plastic surgery, etc.)
			68. 68.Language/technology/certification acquisition study, use of academies, etc.
			69. 69. Unique/theme cafe experience (escape room, VR, fishing cafe, etc.)
			70. 70.Gardening (pots, flower bed maintenance, etc.)
			99. No activity experienced while viewing.
Q1_F_M11		Question 1. Leisure activities participated in more than once - F. Hobbies and entertainment activities	49. 49.Collection activities (including scrap)
			50. 50. Daily crafts (cross-stitch, beadwork, DIY, flower arrangement, etc.)
			51. 51.Cooking/tea ceremony
			52. 52. Caring for pets
			53. 53.Go to karaoke
			54. 54.Interior (house, car, etc.)
			55. 55. Hiking
			56. 56.Fishing
			57. 57.Homepage/Blog Management
			58. 58.Internet search/one-person media production/SNS
			59. 59.Games (online/mobile/console games, etc.)
			60. 60.Board game/puzzle/cube matching
			61. 61. Baduk/Janggi/Chess
			62. 62.Gamble (horse racing, racing, casino, card playing, GoStop, mahjong, etc.)/lottery
			63. 63.Shopping/Eating out
			64. 64.Drinking
			65. 65.Reading (including web novels)
			66. 66.Watch comics (including webtoons)
			67. 67.Beauty (skin care, hair care, nail art, massage, plastic surgery, etc.)
			68. 68.Language/technology/certification acquisition study, use of academies, etc.
			69. 69. Unique/theme cafe experience (escape room, VR, fishing cafe, etc.)
			70. 70.Gardening (pots, flower bed maintenance, etc.)
			99. No activity experienced while viewing.
Q1_F_M12		Question 1. Leisure activities participated in more than once - F. Hobbies and entertainment activities	49. 49.Collection activities (including scrap)
			50. 50. Daily crafts (cross-stitch, beadwork, DIY, flower arrangement, etc.)
			51. 51.Cooking/tea ceremony
			52. 52. Caring for pets
			53. 53.Go to karaoke
			54. 54.Interior (house, car, etc.)
			55. 55. Hiking
			56. 56.Fishing
			57. 57.Homepage/Blog Management
			58. 58.Internet search/one-person media production/SNS
			59. 59.Games (online/mobile/console games, etc.)
			60. 60.Board game/puzzle/cube matching
			61. 61. Baduk/Janggi/Chess
			62. 62.Gamble (horse racing, racing, casino, card playing, GoStop, mahjong, etc.)/lottery
			63. 63.Shopping/Eating out
			64. 64.Drinking
			65. 65.Reading (including web novels)
			66. 66.Watch comics (including webtoons)
			67. 67.Beauty (skin care, hair care, nail art, massage, plastic surgery, etc.)
			68. 68.Language/technology/certification acquisition study, use of academies, etc.
			69. 69. Unique/theme cafe experience (escape room, VR, fishing cafe, etc.)
			70. 70.Gardening (pots, flower bed maintenance, etc.)
			99. No activity experienced while viewing.
Q1_F_M13		Question 1. Leisure activities participated in more than once - F. Hobbies and entertainment activities	49. 49.Collection activities (including scrap)
			50. 50. Daily crafts (cross-stitch, beadwork, DIY, flower arrangement, etc.)
			51. 51.Cooking/tea ceremony
			52. 52. Caring for pets
			53. 53.Go to karaoke
			54. 54.Interior (house, car, etc.)
			55. 55. Hiking
			56. 56.Fishing
			57. 57.Homepage/Blog Management
			58. 58.Internet search/one-person media production/SNS
			59. 59.Games (online/mobile/console games, etc.)
			60. 60.Board game/puzzle/cube matching
			61. 61. Baduk/Janggi/Chess
			62. 62.Gamble (horse racing, racing, casino, card playing, GoStop, mahjong, etc.)/lottery
			63. 63.Shopping/Eating out
			64. 64.Drinking
			65. 65.Reading (including web novels)
			66. 66.Watch comics (including webtoons)
			67. 67.Beauty (skin care, hair care, nail art, massage, plastic surgery, etc.)
			68. 68.Language/technology/certification acquisition study, use of academies, etc.
			69. 69. Unique/theme cafe experience (escape room, VR, fishing cafe, etc.)
			70. 70.Gardening (pots, flower bed maintenance, etc.)
			99. No activity experienced while viewing.
Q1_F_M14		Question 1. Leisure activities participated in more than once - F. Hobbies and entertainment activities	49. 49.Collection activities (including scrap)
			50. 50. Daily crafts (cross-stitch, beadwork, DIY, flower arrangement, etc.)
			51. 51.Cooking/tea ceremony
			52. 52. Caring for pets
			53. 53.Go to karaoke
			54. 54.Interior (house, car, etc.)
			55. 55. Hiking
			56. 56.Fishing
			57. 57.Homepage/Blog Management
			58. 58.Internet search/one-person media production/SNS
			59. 59.Games (online/mobile/console games, etc.)
			60. 60.Board game/puzzle/cube matching
			61. 61. Baduk/Janggi/Chess
			62. 62.Gamble (horse racing, racing, casino, card playing, GoStop, mahjong, etc.)/lottery
			63. 63.Shopping/Eating out
			64. 64.Drinking
			65. 65.Reading (including web novels)
			66. 66.Watch comics (including webtoons)
			67. 67.Beauty (skin care, hair care, nail art, massage, plastic surgery, etc.)
			68. 68.Language/technology/certification acquisition study, use of academies, etc.
			69. 69. Unique/theme cafe experience (escape room, VR, fishing cafe, etc.)
			70. 70.Gardening (pots, flower bed maintenance, etc.)
			99. No activity experienced while viewing.
Q1_F_M15		Question 1. Leisure activities participated in more than once - F. Hobbies and entertainment activities	49. 49.Collection activities (including scrap)
			50. 50. Daily crafts (cross-stitch, beadwork, DIY, flower arrangement, etc.)
			51. 51.Cooking/tea ceremony
			52. 52. Caring for pets
			53. 53.Go to karaoke
			54. 54.Interior (house, car, etc.)
			55. 55. Hiking
			56. 56.Fishing
			57. 57.Homepage/Blog Management
			58. 58.Internet search/one-person media production/SNS
			59. 59.Games (online/mobile/console games, etc.)
			60. 60.Board game/puzzle/cube matching
			61. 61. Baduk/Janggi/Chess
			62. 62.Gamble (horse racing, racing, casino, card playing, GoStop, mahjong, etc.)/lottery
			63. 63.Shopping/Eating out
			64. 64.Drinking
			65. 65.Reading (including web novels)
			66. 66.Watch comics (including webtoons)
			67. 67.Beauty (skin care, hair care, nail art, massage, plastic surgery, etc.)
			68. 68.Language/technology/certification acquisition study, use of academies, etc.
			69. 69. Unique/theme cafe experience (escape room, VR, fishing cafe, etc.)
			70. 70.Gardening (pots, flower bed maintenance, etc.)
			99. No activity experienced while viewing.
Q1_F_M16		Question 1. Leisure activities participated in more than once - F. Hobbies and entertainment activities	49. 49.Collection activities (including scrap)
			50. 50. Daily crafts (cross-stitch, beadwork, DIY, flower arrangement, etc.)
			51. 51.Cooking/tea ceremony
			52. 52. Caring for pets
			53. 53.Go to karaoke
			54. 54.Interior (house, car, etc.)
			55. 55. Hiking
			56. 56.Fishing
			57. 57.Homepage/Blog Management
			58. 58.Internet search/one-person media production/SNS
			59. 59.Games (online/mobile/console games, etc.)
			60. 60.Board game/puzzle/cube matching
			61. 61. Baduk/Janggi/Chess
			62. 62.Gamble (horse racing, racing, casino, card playing, GoStop, mahjong, etc.)/lottery
			63. 63.Shopping/Eating out
			64. 64.Drinking
			65. 65.Reading (including web novels)
			66. 66.Watch comics (including webtoons)
			67. 67.Beauty (skin care, hair care, nail art, massage, plastic surgery, etc.)
			68. 68.Language/technology/certification acquisition study, use of academies, etc.
			69. 69. Unique/theme cafe experience (escape room, VR, fishing cafe, etc.)
			70. 70.Gardening (pots, flower bed maintenance, etc.)
			99. No activity experienced while viewing.
Q1_F_M17		Question 1. Leisure activities participated in more than once - F. Hobbies and entertainment activities	49. 49.Collection activities (including scrap)
			50. 50. Daily crafts (cross-stitch, beadwork, DIY, flower arrangement, etc.)
			51. 51.Cooking/tea ceremony
			52. 52. Caring for pets
			53. 53.Go to karaoke
			54. 54.Interior (house, car, etc.)
			55. 55. Hiking
			56. 56.Fishing
			57. 57.Homepage/Blog Management
			58. 58.Internet search/one-person media production/SNS
			59. 59.Games (online/mobile/console games, etc.)
			60. 60.Board game/puzzle/cube matching
			61. 61. Baduk/Janggi/Chess
			62. 62.Gamble (horse racing, racing, casino, card playing, GoStop, mahjong, etc.)/lottery
			63. 63.Shopping/Eating out
			64. 64.Drinking
			65. 65.Reading (including web novels)
			66. 66.Watch comics (including webtoons)
			67. 67.Beauty (skin care, hair care, nail art, massage, plastic surgery, etc.)
			68. 68.Language/technology/certification acquisition study, use of academies, etc.
			69. 69. Unique/theme cafe experience (escape room, VR, fishing cafe, etc.)
			70. 70.Gardening (pots, flower bed maintenance, etc.)
			99. No activity experienced while viewing.
Q1_F_M18		Question 1. Leisure activities participated in more than once - F. Hobbies and entertainment activities	49. 49.Collection activities (including scrap)
			50. 50. Daily crafts (cross-stitch, beadwork, DIY, flower arrangement, etc.)
			51. 51.Cooking/tea ceremony
			52. 52. Caring for pets
			53. 53.Go to karaoke
			54. 54.Interior (house, car, etc.)
			55. 55. Hiking
			56. 56.Fishing
			57. 57.Homepage/Blog Management
			58. 58.Internet search/one-person media production/SNS
			59. 59.Games (online/mobile/console games, etc.)
			60. 60.Board game/puzzle/cube matching
			61. 61. Baduk/Janggi/Chess
			62. 62.Gamble (horse racing, racing, casino, card playing, GoStop, mahjong, etc.)/lottery
			63. 63.Shopping/Eating out
			64. 64.Drinking
			65. 65.Reading (including web novels)
			66. 66.Watch comics (including webtoons)
			67. 67.Beauty (skin care, hair care, nail art, massage, plastic surgery, etc.)
			68. 68.Language/technology/certification acquisition study, use of academies, etc.
			69. 69. Unique/theme cafe experience (escape room, VR, fishing cafe, etc.)
			70. 70.Gardening (pots, flower bed maintenance, etc.)
			99. No activity experienced while viewing.
Q1_F_M19		Question 1. Leisure activities participated in more than once - F. Hobbies and entertainment activities	49. 49.Collection activities (including scrap)
			50. 50. Daily crafts (cross-stitch, beadwork, DIY, flower arrangement, etc.)
			51. 51.Cooking/tea ceremony
			52. 52. Caring for pets
			53. 53.Go to karaoke
			54. 54.Interior (house, car, etc.)
			55. 55. Hiking
			56. 56.Fishing
			57. 57.Homepage/Blog Management
			58. 58.Internet search/one-person media production/SNS
			59. 59.Games (online/mobile/console games, etc.)
			60. 60.Board game/puzzle/cube matching
			61. 61. Baduk/Janggi/Chess
			62. 62.Gamble (horse racing, racing, casino, card playing, GoStop, mahjong, etc.)/lottery
			63. 63.Shopping/Eating out
			64. 64.Drinking
			65. 65.Reading (including web novels)
			66. 66.Watch comics (including webtoons)
			67. 67.Beauty (skin care, hair care, nail art, massage, plastic surgery, etc.)
			68. 68.Language/technology/certification acquisition study, use of academies, etc.
			69. 69. Unique/theme cafe experience (escape room, VR, fishing cafe, etc.)
			70. 70.Gardening (pots, flower bed maintenance, etc.)
			99. No activity experienced while viewing.
Q1_F_M20		Question 1. Leisure activities participated in more than once - F. Hobbies and entertainment activities	49. 49.Collection activities (including scrap)
			50. 50. Daily crafts (cross-stitch, beadwork, DIY, flower arrangement, etc.)
			51. 51.Cooking/tea ceremony
			52. 52. Caring for pets
			53. 53.Go to karaoke
			54. 54.Interior (house, car, etc.)
			55. 55. Hiking
			56. 56.Fishing
			57. 57.Homepage/Blog Management
			58. 58.Internet search/one-person media production/SNS
			59. 59.Games (online/mobile/console games, etc.)
			60. 60.Board game/puzzle/cube matching
			61. 61. Baduk/Janggi/Chess
			62. 62.Gamble (horse racing, racing, casino, card playing, GoStop, mahjong, etc.)/lottery
			63. 63.Shopping/Eating out
			64. 64.Drinking
			65. 65.Reading (including web novels)
			66. 66.Watch comics (including webtoons)
			67. 67.Beauty (skin care, hair care, nail art, massage, plastic surgery, etc.)
			68. 68.Language/technology/certification acquisition study, use of academies, etc.
			69. 69. Unique/theme cafe experience (escape room, VR, fishing cafe, etc.)
			70. 70.Gardening (pots, flower bed maintenance, etc.)
			99. No activity experienced while viewing.
Q1_F_M21		Question 1. Leisure activities participated in more than once - F. Hobbies and entertainment activities	49. 49.Collection activities (including scrap)
			50. 50. Daily crafts (cross-stitch, beadwork, DIY, flower arrangement, etc.)
			51. 51.Cooking/tea ceremony
			52. 52. Caring for pets
			53. 53.Go to karaoke
			54. 54.Interior (house, car, etc.)
			55. 55. Hiking
			56. 56.Fishing
			57. 57.Homepage/Blog Management
			58. 58.Internet search/one-person media production/SNS
			59. 59.Games (online/mobile/console games, etc.)
			60. 60.Board game/puzzle/cube matching
			61. 61. Baduk/Janggi/Chess
			62. 62.Gamble (horse racing, racing, casino, card playing, GoStop, mahjong, etc.)/lottery
			63. 63.Shopping/Eating out
			64. 64.Drinking
			65. 65.Reading (including web novels)
			66. 66.Watch comics (including webtoons)
			67. 67.Beauty (skin care, hair care, nail art, massage, plastic surgery, etc.)
			68. 68.Language/technology/certification acquisition study, use of academies, etc.
			69. 69. Unique/theme cafe experience (escape room, VR, fishing cafe, etc.)
			70. 70.Gardening (pots, flower bed maintenance, etc.)
			99. No activity experienced while viewing.
Q1_F_M22		Question 1. Leisure activities participated in more than once - F. Hobbies and entertainment activities	49. 49.Collection activities (including scrap)
			50. 50. Daily crafts (cross-stitch, beadwork, DIY, flower arrangement, etc.)
			51. 51.Cooking/tea ceremony
			52. 52. Caring for pets
			53. 53.Go to karaoke
			54. 54.Interior (house, car, etc.)
			55. 55. Hiking
			56. 56.Fishing
			57. 57.Homepage/Blog Management
			58. 58.Internet search/one-person media production/SNS
			59. 59.Games (online/mobile/console games, etc.)
			60. 60.Board game/puzzle/cube matching
			61. 61. Baduk/Janggi/Chess
			62. 62.Gamble (horse racing, racing, casino, card playing, GoStop, mahjong, etc.)/lottery
			63. 63.Shopping/Eating out
			64. 64.Drinking
			65. 65.Reading (including web novels)
			66. 66.Watch comics (including webtoons)
			67. 67.Beauty (skin care, hair care, nail art, massage, plastic surgery, etc.)
			68. 68.Language/technology/certification acquisition study, use of academies, etc.
			69. 69. Unique/theme cafe experience (escape room, VR, fishing cafe, etc.)
			70. 70.Gardening (pots, flower bed maintenance, etc.)
			99. No activity experienced while viewing.
Q1_F_M23		Question 1. Leisure activities participated in more than once - F. Hobbies and entertainment activities	49. 49.Collection activities (including scrap)
			50. 50. Daily crafts (cross-stitch, beadwork, DIY, flower arrangement, etc.)
			51. 51.Cooking/tea ceremony
			52. 52. Caring for pets
			53. 53.Go to karaoke
			54. 54.Interior (house, car, etc.)
			55. 55. Hiking
			56. 56.Fishing
			57. 57.Homepage/Blog Management
			58. 58.Internet search/one-person media production/SNS
			59. 59.Games (online/mobile/console games, etc.)
			60. 60.Board game/puzzle/cube matching
			61. 61. Baduk/Janggi/Chess
			62. 62.Gamble (horse racing, racing, casino, card playing, GoStop, mahjong, etc.)/lottery
			63. 63.Shopping/Eating out
			64. 64.Drinking
			65. 65.Reading (including web novels)
			66. 66.Watch comics (including webtoons)
			67. 67.Beauty (skin care, hair care, nail art, massage, plastic surgery, etc.)
			68. 68.Language/technology/certification acquisition study, use of academies, etc.
			69. 69. Unique/theme cafe experience (escape room, VR, fishing cafe, etc.)
			70. 70.Gardening (pots, flower bed maintenance, etc.)
			99. No activity experienced while viewing.
Q1_G		Question 1. Leisure activities participated in more than once - G. Relaxation activities	71. 71.Walking and walking
			72. 72.Bath/Sauna/Jjimjilbang
			73. 73.Nap
			74. 74.Watching TV (including IPTV)
			75. 75.Watching mobile content, videos, VOD
			76. 76.Listening to radio/podcasts
			77. 77. Listening to music
			78. 78.Read newspaper/magazine
			79. 79.Do nothing
			99. No activity experienced while viewing.
Q1_G_M2		Question 1. Leisure activities participated in more than once - G. Relaxation activities	71. 71.Walking and walking
			72. 72.Bath/Sauna/Jjimjilbang
			73. 73.Nap
			74. 74.Watching TV (including IPTV)
			75. 75.Watching mobile content, videos, VOD
			76. 76.Listening to radio/podcasts
			77. 77. Listening to music
			78. 78.Read newspaper/magazine
			79. 79.Do nothing
			99. No activity experienced while viewing.
Q1_G_M3		Question 1. Leisure activities participated in more than once - G. Relaxation activities	71. 71.Walking and walking
			72. 72.Bath/Sauna/Jjimjilbang
			73. 73.Nap
			74. 74.Watching TV (including IPTV)
			75. 75.Watching mobile content, videos, VOD
			76. 76.Listening to radio/podcasts
			77. 77. Listening to music
			78. 78.Read newspaper/magazine
			79. 79.Do nothing
			99. No activity experienced while viewing.
Q1_G_M4		Question 1. Leisure activities participated in more than once - G. Relaxation activities	71. 71.Walking and walking
			72. 72.Bath/Sauna/Jjimjilbang
			73. 73.Nap
			74. 74.Watching TV (including IPTV)
			75. 75.Watching mobile content, videos, VOD
			76. 76.Listening to radio/podcasts
			77. 77. Listening to music
			78. 78.Read newspaper/magazine
			79. 79.Do nothing
			99. No activity experienced while viewing.
Q1_G_M5		Question 1. Leisure activities participated in more than once - G. Relaxation activities	71. 71.Walking and walking
			72. 72.Bath/Sauna/Jjimjilbang
			73. 73.Nap
			74. 74.Watching TV (including IPTV)
			75. 75.Watching mobile content, videos, VOD
			76. 76.Listening to radio/podcasts
			77. 77. Listening to music
			78. 78.Read newspaper/magazine
			79. 79.Do nothing
			99. No activity experienced while viewing.
Q1_G_M6		Question 1. Leisure activities participated in more than once - G. Relaxation activities	71. 71.Walking and walking
			72. 72.Bath/Sauna/Jjimjilbang
			73. 73.Nap
			74. 74.Watching TV (including IPTV)
			75. 75.Watching mobile content, videos, VOD
			76. 76.Listening to radio/podcasts
			77. 77. Listening to music
			78. 78.Read newspaper/magazine
			79. 79.Do nothing
			99. No activity experienced while viewing.
Q1_G_M7		Question 1. Leisure activities participated in more than once - G. Relaxation activities	71. 71.Walking and walking
			72. 72.Bath/Sauna/Jjimjilbang
			73. 73.Nap
			74. 74.Watching TV (including IPTV)
			75. 75.Watching mobile content, videos, VOD
			76. 76.Listening to radio/podcasts
			77. 77. Listening to music
			78. 78.Read newspaper/magazine
			79. 79.Do nothing
			99. No activity experienced while viewing.
Q1_G_M8		Question 1. Leisure activities participated in more than once - G. Relaxation activities	71. 71.Walking and walking
			72. 72.Bath/Sauna/Jjimjilbang
			73. 73.Nap
			74. 74.Watching TV (including IPTV)
			75. 75.Watching mobile content, videos, VOD
			76. 76.Listening to radio/podcasts
			77. 77. Listening to music
			78. 78.Read newspaper/magazine
			79. 79.Do nothing
			99. No activity experienced while viewing.
Q1_G_M9		Question 1. Leisure activities participated in more than once - G. Relaxation activities	71. 71.Walking and walking
			72. 72.Bath/Sauna/Jjimjilbang
			73. 73.Nap
			74. 74.Watching TV (including IPTV)
			75. 75.Watching mobile content, videos, VOD
			76. 76.Listening to radio/podcasts
			77. 77. Listening to music
			78. 78.Read newspaper/magazine
			79. 79.Do nothing
			99. No activity experienced while viewing.
Q1_G_M10		Question 1. Leisure activities participated in more than once - G. Relaxation activities	71. 71.Walking and walking
			72. 72.Bath/Sauna/Jjimjilbang
			73. 73.Nap
			74. 74.Watching TV (including IPTV)
			75. 75.Watching mobile content, videos, VOD
			76. 76.Listening to radio/podcasts
			77. 77. Listening to music
			78. 78.Read newspaper/magazine
			79. 79.Do nothing
			99. No activity experienced while viewing.
Q1_H		Question 1. Leisure activities participated in more than once - H. Social and other activities	80. 80.Social service activities
			81. 81.Religious activities
			82. 82.Go to a club/night/disco/cabaret
			83. 83.Visiting family and relatives
			84. 84. Chatting/making a call/sending text (including using mobile messenger messages)
			85. 85.Class meeting/Alumni meeting/Social (party) meeting
			86. 86.Meeting friends/dating the opposite sex/meeting/blind date
			87. 87.Club meeting
			88. 88.Other leisure activities not classified above
			99. No activity experienced while viewing.
Q1_H_M2		Question 1. Leisure activities participated in more than once - H. Social and other activities	80. 80.Social service activities
			81. 81.Religious activities
			82. 82.Go to a club/night/disco/cabaret
			83. 83.Visiting family and relatives
			84. 84. Chatting/making a call/sending text (including using mobile messenger messages)
			85. 85.Class meeting/Alumni meeting/Social (party) meeting
			86. 86.Meeting friends/dating the opposite sex/meeting/blind date
			87. 87.Club meeting
			88. 88.Other leisure activities not classified above
			99. No activity experienced while viewing.
Q1_H_M3		Question 1. Leisure activities participated in more than once - H. Social and other activities	80. 80.Social service activities
			81. 81.Religious activities
			82. 82.Go to a club/night/disco/cabaret
			83. 83.Visiting family and relatives
			84. 84. Chatting/making a call/sending text (including using mobile messenger messages)
			85. 85.Class meeting/Alumni meeting/Social (party) meeting
			86. 86.Meeting friends/dating the opposite sex/meeting/blind date
			87. 87.Club meeting
			88. 88.Other leisure activities not classified above
			99. No activity experienced while viewing.
Q1_H_M4		Question 1. Leisure activities participated in more than once - H. Social and other activities	80. 80.Social service activities
			81. 81.Religious activities
			82. 82.Go to a club/night/disco/cabaret
			83. 83.Visiting family and relatives
			84. 84. Chatting/making a call/sending text (including using mobile messenger messages)
			85. 85.Class meeting/Alumni meeting/Social (party) meeting
			86. 86.Meeting friends/dating the opposite sex/meeting/blind date
			87. 87.Club meeting
			88. 88.Other leisure activities not classified above
			99. No activity experienced while viewing.
Q1_H_M5		Question 1. Leisure activities participated in more than once - H. Social and other activities	80. 80.Social service activities
			81. 81.Religious activities
			82. 82.Go to a club/night/disco/cabaret
			83. 83.Visiting family and relatives
			84. 84. Chatting/making a call/sending text (including using mobile messenger messages)
			85. 85.Class meeting/Alumni meeting/Social (party) meeting
			86. 86.Meeting friends/dating the opposite sex/meeting/blind date
			87. 87.Club meeting
			88. 88.Other leisure activities not classified above
			99. No activity experienced while viewing.
Q1_H_M6		Question 1. Leisure activities participated in more than once - H. Social and other activities	80. 80.Social service activities
			81. 81.Religious activities
			82. 82.Go to a club/night/disco/cabaret
			83. 83.Visiting family and relatives
			84. 84. Chatting/making a call/sending text (including using mobile messenger messages)
			85. 85.Class meeting/Alumni meeting/Social (party) meeting
			86. 86.Meeting friends/dating the opposite sex/meeting/blind date
			87. 87.Club meeting
			88. 88.Other leisure activities not classified above
			99. No activity experienced while viewing.
Q1_H_M7		Question 1. Leisure activities participated in more than once - H. Social and other activities	80. 80.Social service activities
			81. 81.Religious activities
			82. 82.Go to a club/night/disco/cabaret
			83. 83.Visiting family and relatives
			84. 84. Chatting/making a call/sending text (including using mobile messenger messages)
			85. 85.Class meeting/Alumni meeting/Social (party) meeting
			86. 86.Meeting friends/dating the opposite sex/meeting/blind date
			87. 87.Club meeting
			88. 88.Other leisure activities not classified above
			99. No activity experienced while viewing.
Q1_H_M8		Question 1. Leisure activities participated in more than once - H. Social and other activities	80. 80.Social service activities
			81. 81.Religious activities
			82. 82.Go to a club/night/disco/cabaret
			83. 83.Visiting family and relatives
			84. 84. Chatting/making a call/sending text (including using mobile messenger messages)
			85. 85.Class meeting/Alumni meeting/Social (party) meeting
			86. 86.Meeting friends/dating the opposite sex/meeting/blind date
			87. 87.Club meeting
			88. 88.Other leisure activities not classified above
			99. No activity experienced while viewing.
Q1_H_M9		Question 1. Leisure activities participated in more than once - H. Social and other activities	80. 80.Social service activities
			81. 81.Religious activities
			82. 82.Go to a club/night/disco/cabaret
			83. 83.Visiting family and relatives
			84. 84. Chatting/making a call/sending text (including using mobile messenger messages)
			85. 85.Class meeting/Alumni meeting/Social (party) meeting
			86. 86.Meeting friends/dating the opposite sex/meeting/blind date
			87. 87.Club meeting
			88. 88.Other leisure activities not classified above
			99. No activity experienced while viewing.
Q1_H_M10		Question 1. Leisure activities participated in more than once - H. Social and other activities	80. 80.Social service activities
			81. 81.Religious activities
			82. 82.Go to a club/night/disco/cabaret
			83. 83.Visiting family and relatives
			84. 84. Chatting/making a call/sending text (including using mobile messenger messages)
			85. 85.Class meeting/Alumni meeting/Social (party) meeting
			86. 86.Meeting friends/dating the opposite sex/meeting/blind date
			87. 87.Club meeting
			88. 88.Other leisure activities not classified above
			99. No activity experienced while viewing.
Q2_1_N2		Question 2. Leisure activities most participated in over the past year - 1st place	1. 1. Viewing exhibitions (art, photography, architecture, design, etc.)
			2. 2.Museum visit
			3. 3. Attending a music concert (classical, opera, etc.)
			4. 4. Watch a traditional art performance (Korean traditional music, folk games, etc.)
			5. 5. Watch a theater performance (including musicals)
			6. 6.Watching a dance performance
			7. 7.Watching a movie
			8. 8. Watch entertainment performances (shows, concerts, magic shows, etc.)
			9. 9.Participation in literary events
			10. 10.Writing/Reading Discussion
			11. 11.Art activities (painting, calligraphy, sculpture, design, ceramics, comics, etc.)
			12. 12.Musical instrument playing/singing class
			13. 13.Learn traditional arts (Samulnori, tightrope walking, etc.)
			14. 14. Photography (including digital camera)
			15. 15.Dance/Dance (ballet, Korean dance, modern dance, broadcast dance, street dance,
			16. 16. Watching sports games in person - visiting the stadium (soccer, baseball, basketball, ?
			17. 17. Indirect viewing of sports games - Watching through TV, DMB (soccer, baseball, agriculture?
			18. 18. Watch fighting sports (Taekwondo, Judo, Hapkido, Kendo, boxing, etc.)
			19. 19. Watch online games (including e-sports games)
			20. 20.Basketball, volleyball, baseball, soccer, foot volleyball
			21. 21.Tennis, squash
			22. 22.Billiards/Pokeball
			23. 23.Bowling, table tennis
			24. 24.Golf
			25. 25.Swimming
			26. 26.Windsurfing, water skiing, skin scuba diving, rafting, yachting
			27. 27.Snowboarding, skiing, etc.
			28. 28.Ice skating, ice hockey, etc.
			29. 29.Fitness (bodybuilding)/aerobics
			30. 30.Yoga/Pilates/Taebo
			31. 31. Badminton/Rope jumping/Bare hands. Stretching exercises/Hula hoop
			32. 32.Athletics/Jogging/Breaking
			33. 33. Fighting sports (Taekwondo, Judo, Hapkido, Kendo, boxing, etc.)
			34. 34.Dance sports (tango, waltz, jive, mambo, polka, cha cha cha, etc.)
			35. 35.Cycling/Mountain Biking
			36. 36.Inline skating
			37. 37.Horseback riding, rock climbing, triathlon, survival
			38. 38.Visit to cultural sites (old palaces, temples, historic sites, etc.)
			39. 39.Visiting natural scenic spots and scenery
			40. 40.Forest bathing
			41. 41. Domestic camping
			42. 42.Overseas travel
			43. 43.Picnic/Picnic
			44. 44.Hot spring/sea bathing
			45. 45.Take a cruise
			46. 46.Go to theme park/amusement park/zoo/botanical garden
			47. 47.Participation in local festivals
			48. 48.Car drive
			49. 49.Collection activities (including scrap)
			50. 50. Daily crafts (cross-stitch, beadwork, DIY, flower arrangement, etc.)
			51. 51.Cooking/tea ceremony
			52. 52. Caring for pets
			53. 53.Go to karaoke
			54. 54.Interior (house, car, etc.)
			55. 55. Hiking
			56. 56.Fishing
			57. 57.Homepage/Blog Management
			58. 58.Internet search/one-person media production/SNS
			59. 59.Games (online/mobile/console games, etc.)
			60. 60.Board game/puzzle/cube matching
			61. 61. Baduk/Janggi/Chess
			62. 62.Gamble (horse racing, racing, casino, card playing, GoStop, mahjong, etc.)/lottery
			63. 63.Shopping/Eating out
			64. 64.Drinking
			65. 65.Reading (including web novels)
			66. 66.Watch comics (including webtoons)
			67. 67.Beauty (skin care, hair care, nail art, massage, plastic surgery, etc.)
			68. 68.Language/technology/certification acquisition study, use of academies, etc.
			69. 69. Unique/theme cafe experience (escape room, VR, fishing cafe, etc.)
			70. 70.Gardening (pots, flower bed maintenance, etc.)
			71. 71.Walking and walking
			72. 72.Bath/Sauna/Jjimjilbang
			73. 73.Nap
			74. 74.Watching TV (including IPTV)
			75. 75.Watching mobile content, videos, VOD
			76. 76.Listening to radio/podcasts
			77. 77. Listening to music
			78. 78.Read newspaper/magazine
			79. 79.Do nothing
			80. 80.Social service activities
			81. 81.Religious activities
			82. 82.Go to a club/night/disco/cabaret
			83. 83.Visiting family and relatives
			84. 84. Chatting/making a call/sending text (including using mobile messenger messages)
			85. 85.Class meeting/Alumni meeting/Social (party) meeting
			86. 86.Meeting friends/dating the opposite sex/meeting/blind date
			87. 87.Club meeting
			88. 88.Other leisure activities not classified above
Q2_1_N2_M2		Question 2. Leisure activity most participated in over the past year - 2nd place	1. 1. Viewing exhibitions (art, photography, architecture, design, etc.)
			2. 2.Museum visit
			3. 3. Attending a music concert (classical, opera, etc.)
			4. 4. Watch a traditional art performance (Korean traditional music, folk games, etc.)
			5. 5. Watch a theater performance (including musicals)
			6. 6.Watching a dance performance
			7. 7.Watching a movie
			8. 8. Watch entertainment performances (shows, concerts, magic shows, etc.)
			9. 9.Participation in literary events
			10. 10.Writing/Reading Discussion
			11. 11.Art activities (painting, calligraphy, sculpture, design, ceramics, comics, etc.)
			12. 12.Musical instrument playing/singing class
			13. 13.Learn traditional arts (Samulnori, tightrope walking, etc.)
			14. 14. Photography (including digital camera)
			15. 15.Dance/Dance (ballet, Korean dance, modern dance, broadcast dance, street dance,
			16. 16. Watching sports games in person - visiting the stadium (soccer, baseball, basketball, ?
			17. 17. Indirect viewing of sports games - Watching through TV, DMB (soccer, baseball, agriculture?
			18. 18. Watch fighting sports (Taekwondo, Judo, Hapkido, Kendo, boxing, etc.)
			19. 19. Watch online games (including e-sports games)
			20. 20.Basketball, volleyball, baseball, soccer, foot volleyball
			21. 21.Tennis, squash
			22. 22.Billiards/Pokeball
			23. 23.Bowling, table tennis
			24. 24.Golf
			25. 25.Swimming
			26. 26.Windsurfing, water skiing, skin scuba diving, rafting, yachting
			27. 27.Snowboarding, skiing, etc.
			28. 28.Ice skating, ice hockey, etc.
			29. 29.Fitness (bodybuilding)/aerobics
			30. 30.Yoga/Pilates/Taebo
			31. 31. Badminton/Rope jumping/Bare hands. Stretching exercises/Hula hoop
			32. 32.Athletics/Jogging/Breaking
			33. 33. Fighting sports (Taekwondo, Judo, Hapkido, Kendo, boxing, etc.)
			34. 34.Dance sports (tango, waltz, jive, mambo, polka, cha cha cha, etc.)
			35. 35.Cycling/Mountain Biking
			36. 36.Inline skating
			37. 37.Horseback riding, rock climbing, triathlon, survival
			38. 38.Visit to cultural sites (old palaces, temples, historic sites, etc.)
			39. 39.Visiting natural scenic spots and scenery
			40. 40.Forest bathing
			41. 41. Domestic camping
			42. 42.Overseas travel
			43. 43.Picnic/Picnic
			44. 44.Hot spring/sea bathing
			45. 45.Take a cruise
			46. 46.Go to theme park/amusement park/zoo/botanical garden
			47. 47.Participation in local festivals
			48. 48.Car drive
			49. 49.Collection activities (including scrap)
			50. 50. Daily crafts (cross-stitch, beadwork, DIY, flower arrangement, etc.)
			51. 51.Cooking/tea ceremony
			52. 52. Caring for pets
			53. 53.Go to karaoke
			54. 54.Interior (house, car, etc.)
			55. 55. Hiking
			56. 56.Fishing
			57. 57.Homepage/Blog Management
			58. 58.Internet search/one-person media production/SNS
			59. 59.Games (online/mobile/console games, etc.)
			60. 60.Board game/puzzle/cube matching
			61. 61. Baduk/Janggi/Chess
			62. 62.Gamble (horse racing, racing, casino, card playing, GoStop, mahjong, etc.)/lottery
			63. 63.Shopping/Eating out
			64. 64.Drinking
			65. 65.Reading (including web novels)
			66. 66.Watch comics (including webtoons)
			67. 67.Beauty (skin care, hair care, nail art, massage, plastic surgery, etc.)
			68. 68.Language/technology/certification acquisition study, use of academies, etc.
			69. 69. Unique/theme cafe experience (escape room, VR, fishing cafe, etc.)
			70. 70.Gardening (pots, flower bed maintenance, etc.)
			71. 71.Walking and walking
			72. 72.Bath/Sauna/Jjimjilbang
			73. 73.Nap
			74. 74.Watching TV (including IPTV)
			75. 75.Watching mobile content, videos, VOD
			76. 76.Listening to radio/podcasts
			77. 77. Listening to music
			78. 78.Read newspaper/magazine
			79. 79.Do nothing
			80. 80.Social service activities
			81. 81.Religious activities
			82. 82.Go to a club/night/disco/cabaret
			83. 83.Visiting family and relatives
			84. 84. Chatting/making a call/sending text (including using mobile messenger messages)
			85. 85.Class meeting/Alumni meeting/Social (party) meeting
			86. 86.Meeting friends/dating the opposite sex/meeting/blind date
			87. 87.Club meeting
			88. 88.Other leisure activities not classified above
Q2_1_N2_M3		Question 2. Leisure activities most participated in over the past year - 3rd place	1. 1. Viewing exhibitions (art, photography, architecture, design, etc.)
			2. 2.Museum visit
			3. 3. Attending a music concert (classical, opera, etc.)
			4. 4. Watch a traditional art performance (Korean traditional music, folk games, etc.)
			5. 5. Watch a theater performance (including musicals)
			6. 6.Watching a dance performance
			7. 7.Watching a movie
			8. 8. Watch entertainment performances (shows, concerts, magic shows, etc.)
			9. 9.Participation in literary events
			10. 10.Writing/Reading Discussion
			11. 11.Art activities (painting, calligraphy, sculpture, design, ceramics, comics, etc.)
			12. 12.Musical instrument playing/singing class
			13. 13.Learn traditional arts (Samulnori, tightrope walking, etc.)
			14. 14. Photography (including digital camera)
			15. 15.Dance/Dance (ballet, Korean dance, modern dance, broadcast dance, street dance,
			16. 16. Watching sports games in person - visiting the stadium (soccer, baseball, basketball, ?
			17. 17. Indirect viewing of sports games - Watching through TV, DMB (soccer, baseball, agriculture?
			18. 18. Watch fighting sports (Taekwondo, Judo, Hapkido, Kendo, boxing, etc.)
			19. 19. Watch online games (including e-sports games)
			20. 20.Basketball, volleyball, baseball, soccer, foot volleyball
			21. 21.Tennis, squash
			22. 22.Billiards/Pokeball
			23. 23.Bowling, table tennis
			24. 24.Golf
			25. 25.Swimming
			26. 26.Windsurfing, water skiing, skin scuba diving, rafting, yachting
			27. 27.Snowboarding, skiing, etc.
			28. 28.Ice skating, ice hockey, etc.
			29. 29.Fitness (bodybuilding)/aerobics
			30. 30.Yoga/Pilates/Taebo
			31. 31. Badminton/Rope jumping/Bare hands. Stretching exercises/Hula hoop
			32. 32.Athletics/Jogging/Breaking
			33. 33. Fighting sports (Taekwondo, Judo, Hapkido, Kendo, boxing, etc.)
			34. 34.Dance sports (tango, waltz, jive, mambo, polka, cha cha cha, etc.)
			35. 35.Cycling/Mountain Biking
			36. 36.Inline skating
			37. 37.Horseback riding, rock climbing, triathlon, survival
			38. 38.Visit to cultural sites (old palaces, temples, historic sites, etc.)
			39. 39.Visiting natural scenic spots and scenery
			40. 40.Forest bathing
			41. 41. Domestic camping
			42. 42.Overseas travel
			43. 43.Picnic/Picnic
			44. 44.Hot spring/sea bathing
			45. 45.Take a cruise
			46. 46.Go to theme park/amusement park/zoo/botanical garden
			47. 47.Participation in local festivals
			48. 48.Car drive
			49. 49.Collection activities (including scrap)
			50. 50. Daily crafts (cross-stitch, beadwork, DIY, flower arrangement, etc.)
			51. 51.Cooking/tea ceremony
			52. 52. Caring for pets
			53. 53.Go to karaoke
			54. 54.Interior (house, car, etc.)
			55. 55. Hiking
			56. 56.Fishing
			57. 57.Homepage/Blog Management
			58. 58.Internet search/one-person media production/SNS
			59. 59.Games (online/mobile/console games, etc.)
			60. 60.Board game/puzzle/cube matching
			61. 61. Baduk/Janggi/Chess
			62. 62.Gamble (horse racing, racing, casino, card playing, GoStop, mahjong, etc.)/lottery
			63. 63.Shopping/Eating out
			64. 64.Drinking
			65. 65.Reading (including web novels)
			66. 66.Watch comics (including webtoons)
			67. 67.Beauty (skin care, hair care, nail art, massage, plastic surgery, etc.)
			68. 68.Language/technology/certification acquisition study, use of academies, etc.
			69. 69. Unique/theme cafe experience (escape room, VR, fishing cafe, etc.)
			70. 70.Gardening (pots, flower bed maintenance, etc.)
			71. 71.Walking and walking
			72. 72.Bath/Sauna/Jjimjilbang
			73. 73.Nap
			74. 74.Watching TV (including IPTV)
			75. 75.Watching mobile content, videos, VOD
			76. 76.Listening to radio/podcasts
			77. 77. Listening to music
			78. 78.Read newspaper/magazine
			79. 79.Do nothing
			80. 80.Social service activities
			81. 81.Religious activities
			82. 82.Go to a club/night/disco/cabaret
			83. 83.Visiting family and relatives
			84. 84. Chatting/making a call/sending text (including using mobile messenger messages)
			85. 85.Class meeting/Alumni meeting/Social (party) meeting
			86. 86.Meeting friends/dating the opposite sex/meeting/blind date
			87. 87.Club meeting
			88. 88.Other leisure activities not classified above
Q2_1_N2_M4		Question 2. Leisure activities most participated in over the past year - 4th place	1. 1. Viewing exhibitions (art, photography, architecture, design, etc.)
			2. 2.Museum visit
			3. 3. Attending a music concert (classical, opera, etc.)
			4. 4. Watch a traditional art performance (Korean traditional music, folk games, etc.)
			5. 5. Watch a theater performance (including musicals)
			6. 6.Watching a dance performance
			7. 7.Watching a movie
			8. 8. Watch entertainment performances (shows, concerts, magic shows, etc.)
			9. 9.Participation in literary events
			10. 10.Writing/Reading Discussion
			11. 11.Art activities (painting, calligraphy, sculpture, design, ceramics, comics, etc.)
			12. 12.Musical instrument playing/singing class
			13. 13.Learn traditional arts (Samulnori, tightrope walking, etc.)
			14. 14. Photography (including digital camera)
			15. 15.Dance/Dance (ballet, Korean dance, modern dance, broadcast dance, street dance,
			16. 16. Watching sports games in person - visiting the stadium (soccer, baseball, basketball, ?
			17. 17. Indirect viewing of sports games - Watching through TV, DMB (soccer, baseball, agriculture?
			18. 18. Watch fighting sports (Taekwondo, Judo, Hapkido, Kendo, boxing, etc.)
			19. 19. Watch online games (including e-sports games)
			20. 20.Basketball, volleyball, baseball, soccer, foot volleyball
			21. 21.Tennis, squash
			22. 22.Billiards/Pokeball
			23. 23.Bowling, table tennis
			24. 24.Golf
			25. 25.Swimming
			26. 26.Windsurfing, water skiing, skin scuba diving, rafting, yachting
			27. 27.Snowboarding, skiing, etc.
			28. 28.Ice skating, ice hockey, etc.
			29. 29.Fitness (bodybuilding)/aerobics
			30. 30.Yoga/Pilates/Taebo
			31. 31. Badminton/Rope jumping/Bare hands. Stretching exercises/Hula hoop
			32. 32.Athletics/Jogging/Breaking
			33. 33. Fighting sports (Taekwondo, Judo, Hapkido, Kendo, boxing, etc.)
			34. 34.Dance sports (tango, waltz, jive, mambo, polka, cha cha cha, etc.)
			35. 35.Cycling/Mountain Biking
			36. 36.Inline skating
			37. 37.Horseback riding, rock climbing, triathlon, survival
			38. 38.Visit to cultural sites (old palaces, temples, historic sites, etc.)
			39. 39.Visiting natural scenic spots and scenery
			40. 40.Forest bathing
			41. 41. Domestic camping
			42. 42.Overseas travel
			43. 43.Picnic/Picnic
			44. 44.Hot spring/sea bathing
			45. 45.Take a cruise
			46. 46.Go to theme park/amusement park/zoo/botanical garden
			47. 47.Participation in local festivals
			48. 48.Car drive
			49. 49.Collection activities (including scrap)
			50. 50. Daily crafts (cross-stitch, beadwork, DIY, flower arrangement, etc.)
			51. 51.Cooking/tea ceremony
			52. 52. Caring for pets
			53. 53.Go to karaoke
			54. 54.Interior (house, car, etc.)
			55. 55. Hiking
			56. 56.Fishing
			57. 57.Homepage/Blog Management
			58. 58.Internet search/one-person media production/SNS
			59. 59.Games (online/mobile/console games, etc.)
			60. 60.Board game/puzzle/cube matching
			61. 61. Baduk/Janggi/Chess
			62. 62.Gamble (horse racing, racing, casino, card playing, GoStop, mahjong, etc.)/lottery
			63. 63.Shopping/Eating out
			64. 64.Drinking
			65. 65.Reading (including web novels)
			66. 66.Watch comics (including webtoons)
			67. 67.Beauty (skin care, hair care, nail art, massage, plastic surgery, etc.)
			68. 68.Language/technology/certification acquisition study, use of academies, etc.
			69. 69. Unique/theme cafe experience (escape room, VR, fishing cafe, etc.)
			70. 70.Gardening (pots, flower bed maintenance, etc.)
			71. 71.Walking and walking
			72. 72.Bath/Sauna/Jjimjilbang
			73. 73.Nap
			74. 74.Watching TV (including IPTV)
			75. 75.Watching mobile content, videos, VOD
			76. 76.Listening to radio/podcasts
			77. 77. Listening to music
			78. 78.Read newspaper/magazine
			79. 79.Do nothing
			80. 80.Social service activities
			81. 81.Religious activities
			82. 82.Go to a club/night/disco/cabaret
			83. 83.Visiting family and relatives
			84. 84. Chatting/making a call/sending text (including using mobile messenger messages)
			85. 85.Class meeting/Alumni meeting/Social (party) meeting
			86. 86.Meeting friends/dating the opposite sex/meeting/blind date
			87. 87.Club meeting
			88. 88.Other leisure activities not classified above
Q2_1_N2_M5		Question 2. Leisure activities most participated in over the past year - 5th place	1. 1. Viewing exhibitions (art, photography, architecture, design, etc.)
			2. 2.Museum visit
			3. 3. Attending a music concert (classical, opera, etc.)
			4. 4. Watch a traditional art performance (Korean traditional music, folk games, etc.)
			5. 5. Watch a theater performance (including musicals)
			6. 6.Watching a dance performance
			7. 7.Watching a movie
			8. 8. Watch entertainment performances (shows, concerts, magic shows, etc.)
			9. 9.Participation in literary events
			10. 10.Writing/Reading Discussion
			11. 11.Art activities (painting, calligraphy, sculpture, design, ceramics, comics, etc.)
			12. 12.Musical instrument playing/singing class
			13. 13.Learn traditional arts (Samulnori, tightrope walking, etc.)
			14. 14. Photography (including digital camera)
			15. 15.Dance/Dance (ballet, Korean dance, modern dance, broadcast dance, street dance,
			16. 16. Watching sports games in person - visiting the stadium (soccer, baseball, basketball, ?
			17. 17. Indirect viewing of sports games - Watching through TV, DMB (soccer, baseball, agriculture?
			18. 18. Watch fighting sports (Taekwondo, Judo, Hapkido, Kendo, boxing, etc.)
			19. 19. Watch online games (including e-sports games)
			20. 20.Basketball, volleyball, baseball, soccer, foot volleyball
			21. 21.Tennis, squash
			22. 22.Billiards/Pokeball
			23. 23.Bowling, table tennis
			24. 24.Golf
			25. 25.Swimming
			26. 26.Windsurfing, water skiing, skin scuba diving, rafting, yachting
			27. 27.Snowboarding, skiing, etc.
			28. 28.Ice skating, ice hockey, etc.
			29. 29.Fitness (bodybuilding)/aerobics
			30. 30.Yoga/Pilates/Taebo
			31. 31. Badminton/Rope jumping/Bare hands. Stretching exercises/Hula hoop
			32. 32.Athletics/Jogging/Breaking
			33. 33. Fighting sports (Taekwondo, Judo, Hapkido, Kendo, boxing, etc.)
			34. 34.Dance sports (tango, waltz, jive, mambo, polka, cha cha cha, etc.)
			35. 35.Cycling/Mountain Biking
			36. 36.Inline skating
			37. 37.Horseback riding, rock climbing, triathlon, survival
			38. 38.Visit to cultural sites (old palaces, temples, historic sites, etc.)
			39. 39.Visiting natural scenic spots and scenery
			40. 40.Forest bathing
			41. 41. Domestic camping
			42. 42.Overseas travel
			43. 43.Picnic/Picnic
			44. 44.Hot spring/sea bathing
			45. 45.Take a cruise
			46. 46.Go to theme park/amusement park/zoo/botanical garden
			47. 47.Participation in local festivals
			48. 48.Car drive
			49. 49.Collection activities (including scrap)
			50. 50. Daily crafts (cross-stitch, beadwork, DIY, flower arrangement, etc.)
			51. 51.Cooking/tea ceremony
			52. 52. Caring for pets
			53. 53.Go to karaoke
			54. 54.Interior (house, car, etc.)
			55. 55. Hiking
			56. 56.Fishing
			57. 57.Homepage/Blog Management
			58. 58.Internet search/one-person media production/SNS
			59. 59.Games (online/mobile/console games, etc.)
			60. 60.Board game/puzzle/cube matching
			61. 61. Baduk/Janggi/Chess
			62. 62.Gamble (horse racing, racing, casino, card playing, GoStop, mahjong, etc.)/lottery
			63. 63.Shopping/Eating out
			64. 64.Drinking
			65. 65.Reading (including web novels)
			66. 66.Watch comics (including webtoons)
			67. 67.Beauty (skin care, hair care, nail art, massage, plastic surgery, etc.)
			68. 68.Language/technology/certification acquisition study, use of academies, etc.
			69. 69. Unique/theme cafe experience (escape room, VR, fishing cafe, etc.)
			70. 70.Gardening (pots, flower bed maintenance, etc.)
			71. 71.Walking and walking
			72. 72.Bath/Sauna/Jjimjilbang
			73. 73.Nap
			74. 74.Watching TV (including IPTV)
			75. 75.Watching mobile content, videos, VOD
			76. 76.Listening to radio/podcasts
			77. 77. Listening to music
			78. 78.Read newspaper/magazine
			79. 79.Do nothing
			80. 80.Social service activities
			81. 81.Religious activities
			82. 82.Go to a club/night/disco/cabaret
			83. 83.Visiting family and relatives
			84. 84. Chatting/making a call/sending text (including using mobile messenger messages)
			85. 85.Class meeting/Alumni meeting/Social (party) meeting
			86. 86.Meeting friends/dating the opposite sex/meeting/blind date
			87. 87.Club meeting
			88. 88.Other leisure activities not classified above
Q2_2_1		Question 2. The number one leisure activity companion that you participated in most over the past year	1. Alone
			2. With family (including relatives)
			3. With friends (including lovers)
			4. Work colleagues
			5. With club members (including religious groups, etc.)
			6. Others
Q2_3_1		Question 2. Frequency of the number one leisure activity most frequently participated in over the past year	1. Every day
			2. A few times a week, but not every day
			3. 2-3 times a month
			4. Once a month
			5. Once every few months
			6. Others
Q2_4_1		Question 2. Number 1 leisure activity you participated in most over the past year Time spent on leisure time - Hours
Q2_4_1_N2		Question 2. The number one leisure activity you participated in most over the past year. Time spent on leisure time - minutes
Q2_5_1		Question 2. Cost per time of the most frequently participated leisure activity over the past year
Q2_6_1		Question 2. Satisfaction with the number one leisure activity most participated in over the past year	1. 1. Very dissatisfied
			2. 2
			3. 3
			4. 4. Average
			5. 5
			6. 6
			7. 7.Very satisfied
Q2_2_2		Question 2. The 2nd most frequently participated leisure activity companion over the past year	1. Alone
			2. With family (including relatives)
			3. With friends (including lovers)
			4. Work colleagues
			5. With club members (including religious groups, etc.)
			6. Others
Q2_3_2		Question 2. Frequency of the 2nd most frequently participated leisure activity in the past year	1. Every day
			2. A few times a week, but not every day
			3. 2-3 times a month
			4. Once a month
			5. Once every few months
			6. Others
Q2_4_2		Question 2. The 2nd most frequently participated leisure activity in the past year: Time spent on leisure time - Hours
Q2_4_2_N2		Question 2. The 2nd most frequently participated leisure activity in the past year: Time spent on leisure time per time - minutes
Q2_5_2		Question 2. Cost per time for the 2nd most frequently participated leisure activity over the past year
Q2_6_2		Question 2. Satisfaction with the 2nd most frequently participated leisure activity over the past year	1. 1. Very dissatisfied
			2. 2
			3. 3
			4. 4. Average
			5. 5
			6. 6
			7. 7.Very satisfied
Q2_2_3		Question 2. The 3rd leisure activity partner you participated in most over the past year?	1. Alone
			2. With family (including relatives)
			3. With friends (including lovers)
			4. Work colleagues
			5. With club members (including religious groups, etc.)
			6. Others
Q2_3_3		Question 2. Frequency of the top 3 leisure activities most frequently participated in over the past year	1. Every day
			2. A few times a week, but not every day
			3. 2-3 times a month
			4. Once a month
			5. Once every few months
			6. Others
Q2_4_3		Question 2. Top 3 leisure activities most participated in over the past year Time spent on leisure time - Hours
Q2_4_3_N2		Question 2. Top 3 leisure activities most participated in during the past year Time spent on leisure time - minutes
Q2_5_3		Question 2. Cost per time of the top 3 leisure activities most participated in over the past year
Q2_6_3		Question 2. Satisfaction with the 3 most frequently participated leisure activities over the past year	1. 1. Very dissatisfied
			2. 2
			3. 3
			4. 4. Average
			5. 5
			6. 6
			7. 7.Very satisfied
Q2_2_4		Question 2. The 4th most frequently participated leisure activity companion over the past year	1. Alone
			2. With family (including relatives)
			3. With friends (including lovers)
			4. Work colleagues
			5. With club members (including religious groups, etc.)
			6. Others
Q2_3_4		Question 2. Frequency of the 4th most frequently participated leisure activity in the past year	1. Every day
			2. A few times a week, but not every day
			3. 2-3 times a month
			4. Once a month
			5. Once every few months
			6. Others
Q2_4_4		Question 2. The 4th most frequently participated leisure activity in the past year: Time spent on leisure time - Hours
Q2_4_4_N2		Question 2. The 4th most frequently participated leisure activity in the past year: Time spent on leisure time per time - minutes
Q2_5_4		Question 2. Cost per time of the 4th most frequently participated leisure activity over the past year
Q2_6_4		Question 2. Satisfaction with the 4th most frequently participated leisure activity over the past year	1. 1. Very dissatisfied
			2. 2
			3. 3
			4. 4. Average
			5. 5
			6. 6
			7. 7.Very satisfied
Q2_2_5		Question 2. Top 5 leisure activity companions who participated the most in the past year	1. Alone
			2. With family (including relatives)
			3. With friends (including lovers)
			4. Work colleagues
			5. With club members (including religious groups, etc.)
			6. Others
Q2_3_5		Question 2. Frequency of the top 5 leisure activities most frequently participated in over the past year	1. Every day
			2. A few times a week, but not every day
			3. 2-3 times a month
			4. Once a month
			5. Once every few months
			6. Others
Q2_4_5		Question 2. Top 5 leisure activities most participated in over the past year Time spent on leisure time - Hours
Q2_4_5_N2		Question 2. Top 5 leisure activities most participated in over the past year Time spent on leisure time - minutes
Q2_5_5		Question 2. Cost per time of the top 5 leisure activities most participated in over the past year
Q2_6_5		Question 2. Satisfaction with the 5 most frequently participated leisure activities over the past year	1. 1. Very dissatisfied
			2. 2
			3. 3
			4. 4. Average
			5. 5
			6. 6
			7. 7.Very satisfied
Q3		Question 3. Main purpose of leisure activities	1. For your health
			2. For personal enjoyment
			3. For peace of mind and relaxation
			4. For interpersonal relationships/socialization
			5. To relieve stress
			6. For self-development
			7. For self-satisfaction
			8. To pass the time
			9. To spend time with family
			10. Other
Q4		Question 4. Most satisfying leisure activity - 1st place	1. 1. Viewing exhibitions (art, photography, architecture, design, etc.)
			2. 2.Museum visit
			3. 3. Attending a music concert (classical, opera, etc.)
			4. 4. Watch a traditional art performance (Korean traditional music, folk games, etc.)
			5. 5. Watch a theater performance (including musicals)
			6. 6.Watching a dance performance
			7. 7.Watching a movie
			8. 8. Watch entertainment performances (shows, concerts, magic shows, etc.)
			9. 9.Participation in literary events
			10. 10.Writing/Reading Discussion
			11. 11.Art activities (painting, calligraphy, sculpture, design, ceramics, comics, etc.)
			12. 12.Musical instrument playing/singing class
			13. 13.Learn traditional arts (Samulnori, tightrope walking, etc.)
			14. 14. Photography (including digital camera)
			15. 15.Dance/Dance (ballet, Korean dance, modern dance, broadcast dance, street dance,
			16. 16. Watching sports games in person - visiting the stadium (soccer, baseball, basketball, ?
			17. 17. Indirect viewing of sports games - Watching through TV, DMB (soccer, baseball, agriculture?
			18. 18. Watch fighting sports (Taekwondo, Judo, Hapkido, Kendo, boxing, etc.)
			19. 19. Watch online games (including e-sports games)
			20. 20.Basketball, volleyball, baseball, soccer, foot volleyball
			21. 21.Tennis, squash
			22. 22.Billiards/Pokeball
			23. 23.Bowling, table tennis
			24. 24.Golf
			25. 25.Swimming
			26. 26.Windsurfing, water skiing, skin scuba diving, rafting, yachting
			27. 27.Snowboarding, skiing, etc.
			28. 28.Ice skating, ice hockey, etc.
			29. 29.Fitness (bodybuilding)/aerobics
			30. 30.Yoga/Pilates/Taebo
			31. 31. Badminton/Rope jumping/Bare hands. Stretching exercises/Hula hoop
			32. 32.Athletics/Jogging/Breaking
			33. 33. Fighting sports (Taekwondo, Judo, Hapkido, Kendo, boxing, etc.)
			34. 34.Dance sports (tango, waltz, jive, mambo, polka, cha cha cha, etc.)
[truncated: 3,778 more rows]
